# Supplementary material for: Analysis of proteome adaptation reveals a key role of the bacterial envelope in starvation survival
Source: Mol Syst Biol. 2022 Dec 7;18(12):e11160. doi: 10.15252/msb.202211160 (PMC9728487; doi:10.15252/msb.202211160)
Supplement: Supplementary file 3 — Dataset EV2 [file MSB-18-e11160-s006.xlsx]

## Sheet: S2 - CARLS and Survival Score
Gene	Gene Name	Survival Score	Used for Enrichment	No.Measured	C	A	R	L	S
metQ	D-methionine-binding lipoprotein metQ	7.3487	TRUE	5	3.27635	-1.53181	7.3487	7.05454	4.56604
uspA	Universal stress protein A	7.3487	TRUE	5	7.3487	2.23351	4.34375	4.85828	5.163
luxS	S-ribosylhomocysteine lyase	7.3487	TRUE	5	1.71795	4.10852	3.70212	6.55344	6.65618
lrp	Leucine-responsive regulatory protein	7.3487	TRUE	5	4.25317	2.77332	2.32261	7.00782	0.947185
dcp	Peptidyl-dipeptidase dcp	7.3487	TRUE	5	5.87275	0.83962	2.36562	4.5314	3.31376
pgk	Phosphoglycerate kinase	7.3487	TRUE	5	-0.985295	2.03176	7.3487	3.18388	7.3487
rraA	Regulator of ribonuclease activity A	7.3487	TRUE	5	4.57997	3.38611	-1.29889	6.03331	5.056
gpmA	2,3-bisphosphoglycerate-dependent phosphoglycerate mutase	7.3487	TRUE	5	6.57824	-0.509378	2.93634	2.10252	7.3487
oppA	Periplasmic oligopeptide-binding protein	7.3487	TRUE	5	2.05742	5.04048	5.08706	0	7.3487
ompC	Outer membrane protein C	7.3487	TRUE	5	7.3487	7.3487	-5.86841	3.23853	7.05454
ybgI	UPF0135 protein ybgI	7.3487	TRUE	5	5.47679	3.76156	0.798668	5.7627	2.80838
yeeZ	Protein yeeZ	7.3487	TRUE	5	3.44432	1.40938	0.338482	6.55478	5.43266
leuD	3-isopropylmalate dehydratase small subunit	7.3487	TRUE	5	7.3487	1.97294	7.3487	7.05454	-6.56582
mdh	Malate dehydrogenase	7.3487	TRUE	5	7.03246	5.92418	6.22609	-1.02796	2.86847
bamC	Lipoprotein 34	7.3487	TRUE	5	2.69292	2.56734	1.24325	6.43604	4.09266
gstA		7.3487	TRUE	5	7.3487	3.04357	-2.43238	7.05454	7.3487
crr	Glucose-specific phosphotransferase enzyme IIA component	7.3487	TRUE	5	1.17219	3.23896	0.795929	6.45288	7.3223
pepP	Xaa-Pro aminopeptidase	7.3487	TRUE	5	7.26936	1.60622	1.38867	4.64875	4.90799
adhE	Aldehyde-alcohol dehydrogenase	7.3487	TRUE	5	0.0756772	4.45745	3.93433	7.05454	7.3487
pflB	Formate acetyltransferase 1	7.3487	TRUE	5	7.3487	3.17055	7.18931	-0.854353	7.3487
acnA	Aconitate hydratase 1	7.3487	TRUE	5	7.3487	3.71225	2.96774	-0.830387	7.3487
gltI	Glutamate/aspartate periplasmic-binding protein	7.3487	TRUE	5	7.3487	1.10535	7.3487	7.05454	7.3487
gltA	Citrate synthase	7.3487	TRUE	5	7.3487	5.4159	7.3487	-3.81683	6.59141
ihfA	Integration host factor subunit alpha	7.3487	TRUE	5	7.3487	4.16032	-1.58889	6.86848	7.3487
nadE	NH(3)-dependent NAD(+) synthetase	7.3487	TRUE	5	0.50734	4.65568	1.73839	7.05454	5.38291
yceH	UPF0502 protein yceH	7.3487	TRUE	5	3.36037	3.28245	-0.341138	5.52259	7.3487
icd	Isocitrate dehydrogenase [NADP]	7.3487	TRUE	5	5.95513	2.4368	7.3487	1.90663	1.35127
fliY	Cystine-binding periplasmic protein	7.3487	TRUE	5	4.72894	-1.38353	1.00008	7.05454	7.05454
artJ	Arginine-binding periplasmic protein 2	7.3487	TRUE	5	1.00471	4.36348	7.26824	7.05454	-1.62127
clpB	Chaperone protein clpB	7.3487	TRUE	5	7.3487	5.04425	1.77252	-2.10857	7.3487
livJ	Leu/Ile/Val-binding protein	7.3487	TRUE	5	7.19051	4.51156	5.65278	7.05454	0.6083
copA	Copper-exporting P-type ATPase A	7.3487	TRUE	5	7.08509	0.828904	0.536642	6.54439	1.60088
potF	Putrescine-binding periplasmic protein	7.3487	TRUE	5	7.3487	0.860983	-0.915861	7.00953	6.99969
katG		7.3487	TRUE	5	7.3487	5.7322	4.39266	3.64623	-3.74284
pliG		7.3487	TRUE	4	2.59021	1.47539		6.99354	7.3487
wrbA		7.3487	TRUE	4	7.3487	6.14587		7.05454	7.05454
uspG	Universal stress protein G	7.3487	TRUE	4	7.3487	1.49041		-0.373477	7.3487
qorA	Quinone oxidoreductase	7.3487	TRUE	4	7.3487	2.42232		6.02737	7.3487
katE	Catalase HPII; Catalase	7.3487	TRUE	4	7.3487	3.08222		7.05454	2.83025
btuE	Vitamin B12 transport periplasmic protein btuE; Glutathione peroxidase	7.3487	TRUE	4	7.3487	1.98555		5.42706	5.62717
tktB	Transketolase 2	7.3487	TRUE	4	7.3487	2.74207		7.05454	7.3487
yggE	Uncharacterized protein yggE	7.3487	TRUE	4	5.14756	2.38184		2.53816	7.3487
ivy	Inhibitor of vertebrate lysozyme	7.3487	TRUE	4	3.74983	1.45021		5.67724	7.3487
fbaB	Fructose-bisphosphate aldolase class 1	7.3487	TRUE	4	7.3487	4.08503		7.05454	7.3487
osmC	Peroxiredoxin osmC	7.3487	TRUE	4	7.3487	6.34627		7.05454	7.3487
argT	Lysine-arginine-ornithine-binding periplasmic protein	7.3487	TRUE	4	7.3487	2.54192		7.05454	7.3487
osmY	Osmotically-inducible protein Y	7.3487	TRUE	4	-1.08219	4.02541		7.05454	7.3487
yaeH	UPF0325 protein yaeH	7.3487	TRUE	4	7.3487	-0.305481		3.02997	7.3487
ydhR	Putative monooxygenase ydhR	7.3487	TRUE	4	5.43255	1.25689		6.56469	2.92889
moaB	Molybdenum cofactor biosynthesis protein B	7.3487	TRUE	4	3.12786	2.21462		7.05454	7.3487
bfr	Bacterioferritin	7.3487	TRUE	4	7.3487	2.79854		2.83544	7.3487
grxB	Glutaredoxin-2	7.3487	TRUE	4	2.51201	2.28978		7.05454	7.3487
amn	AMP nucleosidase	7.3487	TRUE	4	4.83693	2.34913		7.05454	5.7618
glgA	Glycogen synthase	7.3487	TRUE	4	4.96324	2.83831		4.59848	7.3487
yqjD	Uncharacterized protein yqjD	7.3487	TRUE	4	7.3487	3.93468		6.02611	7.3487
ycaC	Uncharacterized protein ycaC	7.3487	TRUE	4	7.3487	0.797777		6.889	7.05454
yahK	Uncharacterized zinc-type alcohol dehydrogenase-like protein yahK	7.3487	TRUE	4	7.3487	4.95542		7.05454	7.3487
degQ	Protease degQ	7.3487	TRUE	4	5.07805	1.85991		5.31142	4.7426
uspE	Universal stress protein E	7.3487	TRUE	4	7.3487	3.93904		6.65455	7.3487
aceB	Malate synthase A; Malate synthase	7.3487	TRUE	4	7.3487	0.791452		7.05454	7.3487
cpxR	Transcriptional regulatory protein cpxR	7.3487	TRUE	4	7.3487	2.8278		5.56199	6.45184
aceA	Isocitrate lyase	7.3487	TRUE	4	7.3487	1.19663		7.05454	7.3487
yahO	Uncharacterized protein yahO	7.3487	TRUE	4	7.3487	4.09041		5.42706	7.3487
dld	D-lactate dehydrogenase	7.3487	TRUE	4	6.8749	0.676077		6.35199	3.04705
elaB	Protein elaB	7.3487	TRUE	4	7.3487	4.15977		6.57854	7.05454
yeaG	Uncharacterized protein yeaG	7.3487	TRUE	4	7.3487	3.30908		7.05454	7.05454
yghU	Uncharacterized GST-like protein yghU	7.3487	TRUE	4	7.3487	0		7.05454	6.62356
pfkB	6-phosphofructokinase isozyme 2	7.3487	TRUE	4	0.566501	1.84121		7.05454	7.3487
yccJ	Uncharacterized protein yccJ	7.3487	TRUE	4	6.76688	2.07485		6.31135	7.3487
ybjP	Uncharacterized lipoprotein ybjP	7.3487	TRUE	4	7.21674	2.80703		4.10855	7.3487
cdd	Cytidine deaminase	7.3487	TRUE	4	7.3487	1.78046		-1.62748	7.3487
ygiW	Protein ygiW	7.3487	TRUE	4	7.3487	1.58927		-0.427161	7.3487
pgl	6-phosphogluconolactonase	7.3487	TRUE	4	7.3487	1.47579		2.36955	7.12996
msyB	Acidic protein msyB	7.3487	TRUE	4	7.3487	2.22621		6.30167	6.64471
chrR		7.3487	TRUE	4	5.38687	2.07485		1.91116	7.3487
gsiB	Glutathione-binding protein gsiB	7.3487	TRUE	4	5.16936	2.26316		5.79119	6.70776
gsiB	Glutathione-binding protein gsiB	7.3487	TRUE	4	5.16936	2.26316		5.79119	6.69167
osmE	Osmotically-inducible lipoprotein E	7.3487	TRUE	4	7.3487	0.444059		4.92336	7.26571
ysgA	Putative carboxymethylenebutenolidase	7.3487	TRUE	4	5.9992	1.40844		5.31142	4.75042
kbp		7.3487	TRUE	4	7.3487	3.77501		7.05454	7.3487
hpf	Probable sigma(54) modulation protein	7.3487	TRUE	4	5.05789	2.29037		4.47365	5.56053
ygiM	Uncharacterized protein ygiM	7.3487	TRUE	4	5.84748	0.832725		6.9405	3.11371
nagA	N-acetylglucosamine-6-phosphate deacetylase	7.3487	TRUE	4	7.3487		0	0.197714	7.3487
glgP	Phosphorylase; Glycogen phosphorylase	7.3487	TRUE	3	6.95747			4.86518	4.52571
ihfB	Integration host factor subunit beta	7.3487	TRUE	3	5.36675			4.31981	7.3487
ybiB	Uncharacterized protein ybiB	7.3487	TRUE	3	4.92014			6.25896	7.3487
glgC	Glucose-1-phosphate adenylyltransferase	7.3487	TRUE	3	4.95706			5.55507	7.3487
yjbR	Uncharacterized protein yjbR	7.3487	TRUE	3	6.45252			2.7281	5.95261
ydcL	Uncharacterized lipoprotein ydcL	7.3487	TRUE	3	7.3487			6.63476	7.3487
acuI		7.3487	TRUE	3	7.3487			1.64078	7.3487
ybaY	Uncharacterized lipoprotein ybaY	7.3487	TRUE	3	6.44307			4.49158	7.05454
yeaY	Uncharacterized lipoprotein yeaY	7.3487	TRUE	3	7.3487			2.33276	7.3487
yiiM	Protein yiiM	7.3487	TRUE	3	6.25701			1.68539	6.56884
dkgA	2,5-diketo-D-gluconic acid reductase A	7.3487	TRUE	3	7.3487			1.01302	7.3487
ppk	Polyphosphate kinase	7.3487	TRUE	3	5.1508			3.7595	6.70179
mraZ	Protein mraZ	7.3487	TRUE	3	4.13673			1.65061	7.17642
curA		7.3487	TRUE	3	7.3487			7.05454	7.3487
yfcH	Epimerase family protein yfcH	7.3487	TRUE	3	7.3487			4.25319	7.3487
pepT	Peptidase T	7.3487	TRUE	3	7.3487			6.67167	5.12464
yccU	Uncharacterized protein yccU	7.3487	TRUE	3	7.34714			2.2052	7.3487
ydhF	Oxidoreductase ydhF	7.3487	TRUE	3	7.3487			0.0416158	7.3487
ypfJ	Uncharacterized protein ypfJ	7.3487	TRUE	3	4.66846			3.08037	6.81341
uvrB	UvrABC system protein B	7.3487	TRUE	3	7.3487			5.53618	5.93132
msrA	Peptide methionine sulfoxide reductase msrA	7.3487	TRUE	3	4.63991			6.39082	7.3487
yqjG	Uncharacterized protein yqjG	7.3487	TRUE	3	7.3487			0.50692	7.3487
ybeL	Uncharacterized protein ybeL	7.3487	TRUE	3	7.3487			3.97708	7.3487
dacC	D-alanyl-D-alanine carboxypeptidase dacC	7.3487	TRUE	3	7.3487			7.05454	7.33335
cysQ	3'(2'),5'-bisphosphate nucleotidase cysQ	7.3487	TRUE	3	7.3487			3.92514	7.3487
ymdB	UPF0189 protein ymdB	7.3487	TRUE	3	5.51076			4.04121	7.3487
ynhG	Uncharacterized protein ynhG	7.3487	TRUE	3	4.96131			7.05454	7.3487
talA	Transaldolase A; Transaldolase	7.3487	TRUE	3	7.3487			7.05454	7.3487
yciO	Uncharacterized protein yciO	7.3487	TRUE	3	7.3487			2.05903	7.3487
hdhA	7-alpha-hydroxysteroid dehydrogenase	7.3487	TRUE	3	7.3487			4.44295	5.67822
sufS	Cysteine desulfurase	7.3487	TRUE	3	1.96432			5.31425	7.3487
yniA	Uncharacterized protein yniA	7.3487	TRUE	3	7.3487			4.35399	7.3487
yjdC	HTH-type transcriptional regulator yjdC	7.3487	TRUE	3	7.17338			5.85231	5.79921
bepA		7.3487	TRUE	3	7.3487			6.29423	-0.756354
ycgM	Uncharacterized protein ycgM	7.3487	TRUE	3	6.48001			3.78286	7.3487
yfhM	Uncharacterized lipoprotein yfhM	7.3487	TRUE	3	7.3487			-1.21507	7.3487
yjgR	Uncharacterized protein yjgR	7.3487	TRUE	3	7.3487			5.83999	7.3487
uspD	Universal stress protein D	7.3487	TRUE	3	4.74601			2.82451	7.3487
glgX	Glycogen debranching enzyme	7.3487	TRUE	3	6.58099			3.79957	5.07628
ynfD	Uncharacterized protein ynfD	7.3487	TRUE	3	1.63862			4.15853	7.3487
nnr		7.3487	TRUE	3	7.3487			-0.643158	6.25143
cpxP	Periplasmic protein cpxP	7.3487	TRUE	3	5.53091			6.62902	1.02577
yeaO	Uncharacterized protein yeaO	7.3487	TRUE	3	3.97641			5.43918	7.02617
psiF	Phosphate starvation-inducible protein psiF	7.3487	TRUE	3	5.71016			1.6027	6.7645
yhhW	Protein yhhW	7.3487	TRUE	3	7.3487			6.2087	6.46859
yhjG	Uncharacterized protein yhjG	7.3487	TRUE	3	7.3487			2.68691	7.05454
yciF	Protein yciF	7.3487	TRUE	3	7.3487			6.10941	7.05454
yiiS	UPF0381 protein yiiS	7.3487	TRUE	3	4.34814			2.65569	5.78462
ddpA	Probable D,D-dipeptide-binding periplasmic protein ddpA	7.3487	TRUE	3	7.3487			-1.50238	7.05454
rimL	Ribosomal-protein-serine acetyltransferase	7.3487	TRUE	3	7.12274			2.9091	3.40479
gadA	Glutamate decarboxylase alpha	7.3487	TRUE	3	7.3487			-0.0158761	7.05454
ybhB	UPF0098 protein ybhB	7.3487	TRUE	3	5.31916			2.32142	6.49498
lsrF	Uncharacterized aldolase lsrF	7.3487	TRUE	3	7.3487			-1.05887	6.89061
slt	Soluble lytic murein transglycosylase	7.3487	TRUE	3	7.3487			5.40437	1.07
yibF	Uncharacterized GST-like protein yibF	7.3487	TRUE	3	4.92212			6.16817	2.5622
erfK	Protein erfK/srfK	7.3487	TRUE	3	7.3487			2.46048	7.05454
mscL	Large-conductance mechanosensitive channel	7.3487	TRUE	3	4.14455			5.07838	6.98553
glnD	[Protein-PII] uridylyltransferase	7.3487	TRUE	3	3.2684			3.49757	6.15519
ydiZ	Uncharacterized protein ydiZ	7.3487	TRUE	3	6.82849			4.50427	3.57781
yhhA	Uncharacterized protein yhhA	7.3487	TRUE	3	7.3487			3.09023	7.05454
ybdK	Carboxylate-amine ligase ybdK	7.3487	TRUE	3	7.3487			0.570537	6.41913
yegP	UPF0339 protein yegP	7.3487	TRUE	3	7.3487			3.41437	7.05454
yiiD	Uncharacterized protein yiiD	7.3487	TRUE	3	7.3487			3.08867	5.6576
pdxI		7.3487	TRUE	3	7.3487			1.18783	7.05454
yaiA	Uncharacterized protein yaiA	7.3487	TRUE	3	3.99863			6.30436	5.13451
tam	Trans-aconitate 2-methyltransferase	7.3487	TRUE	3	7.05565			2.27343	4.92786
ahr		7.3487	TRUE	3	7.3487			5.88606	7.05454
ggt	Gamma-glutamyltranspeptidase	7.3487	TRUE	3	5.25145			5.42706	5.87787
slp	Outer membrane protein slp	7.3487	TRUE	3	5.26813			4.7844	7.05454
yghA	Uncharacterized oxidoreductase yghA	7.3487	TRUE	3	7.3487			5.92141	7.05454
hchA	Chaperone protein hchA	7.3487	TRUE	3	7.3487			4.73793	7.05454
poxB	Pyruvate dehydrogenase [cytochrome]	7.3487	TRUE	3	7.3487			7.05454	7.05454
yehZ		7.3487	TRUE	3	7.3487			6.25789	4.81485
xylB	Xylulose kinase	7.3487	TRUE	3	5.62058			3.54783	7.05454
otsA	Alpha,alpha-trehalose-phosphate synthase [UDP-forming]	7.3487	TRUE	3	7.3487			6.47802	7.05454
amyA	Cytoplasmic alpha-amylase	7.3487	TRUE	3	4.13575			5.90138	6.61404
yajO	Uncharacterized oxidoreductase yajO	7.3487	TRUE	3	7.3487			6.17784	7.05454
yhbO	Protein yhbO	7.3487	TRUE	3	7.3487			4.32957	7.05454
sodC	Superoxide dismutase [Cu-Zn]	7.3487	TRUE	3	7.3487			6.10941	7.05454
nfi	Endonuclease V	7.3487	TRUE	3	6.18411			1.20294	5.575
rclA		7.3487	TRUE	3	6.15193			1.42209	7.05454
deoA	Thymidine phosphorylase	7.32273	TRUE	3	7.27547			-1.94084	7.3487
leuC	3-isopropylmalate dehydratase large subunit	7.32067	TRUE	5	7.3487	1.96629	7.3487	7.05454	-7.3487
cbpA	Curved DNA-binding protein	7.3133	TRUE	3	7.3487			-1.73623	7.05454
rob	Right origin-binding protein	7.25291	TRUE	3	5.58147			2.21356	4.76739
lpp	Major outer membrane lipoprotein	7.20034	TRUE	5	4.34612	-0.42826	3.75815	2.20137	6.22308
ppsA	Z2731; EcE24377A_1919; EcHS_A1781; ECH74115_2419; EcSMS35_1489; UTI89_C1895; c2098	7.16901	TRUE	5	7.3487	0.819536	6.98414	-6.47068	7.3487
dps	DNA protection during starvation protein	7.16245	TRUE	4	7.3487	1.53412		-1.90663	7.3487
yodD	Uncharacterized protein yodD	7.16105	TRUE	3	3.27071			2.16808	6.96451
trpR	Trp operon repressor	7.15359	TRUE	3	3.74171			5.59469	3.05398
gldA	Glycerol dehydrogenase	7.1133	TRUE	3	7.3487			-2.02361	6.99551
argD	Succinylornithine transaminase; Acetylornithine/succinyldiaminopimelate aminotransferase	7.10009	TRUE	5	2.96929	4.63894	6.73717	7.05454	-5.52366
dcyD	D-cysteine desulfhydrase	7.06362	TRUE	5	5.53884	0.289358	-1.56718	7.05454	4.47918
tolC	Outer membrane protein tolC	7.06055	TRUE	5	6.89683	2.17362	-1.72737	2.18648	6.2583
yebF	Protein yebF	7.02025	TRUE	4	4.74554	2.23876		4.13584	2.92035
ygaM	Uncharacterized protein ygaM	6.98708	TRUE	3	7.3487			4.70043	0.052844
yciK	Uncharacterized oxidoreductase yciK	6.95438	TRUE	3	3.64902			6.31009	2.08623
baeR	Transcriptional regulatory protein baeR	6.93773	TRUE	3	1.02095			7.05454	3.94102
hupA	DNA-binding protein HU-alpha	6.93492	TRUE	5	5.11707	3.18141	1.44244	0.83406	4.93197
pgm	Phosphoglucomutase	6.93183	TRUE	5	7.33382	1.73401	0.727032	0.492888	5.21228
tas	Protein tas	6.90653	TRUE	4	3.15872	2.63574		5.2429	2.7757
lptA	Lipopolysaccharide export system protein lptA	6.88279	TRUE	3	5.26603			3.26244	3.39287
iaaA	Isoaspartyl peptidase	6.87624	TRUE	3	2.64739			3.85779	5.40482
yfbU	UPF0304 protein yfbU	6.8663	TRUE	5	0.944495	2.80839	4.1349	4.9316	2.53413
serA	D-3-phosphoglycerate dehydrogenase	6.86044	TRUE	5	-7.3487	4.61963	7.3487	7.05454	3.66624
moaC	Molybdenum cofactor biosynthesis protein C	6.79998	TRUE	4	-1.06206	2.92435		6.0943	5.64337
ydcF	Protein ydcF	6.79095	TRUE	4	7.3487	0.876055		6.02835	-0.671214
yhjJ	Protein yhjJ	6.78803	TRUE	4	5.70389	0.25471		2.46521	5.15224
tpiA	Triosephosphate isomerase	6.78682	TRUE	5	-0.706033	1.34966	7.05208	4.49414	2.98594
sufC	Probable ATP-dependent transporter sufC	6.77351	TRUE	4	-0.21942	-0.349971		6.76771	7.3487
ushA	Protein ushA	6.75432	TRUE	3	5.53878			-1.18866	7.3487
tesB	Acyl-CoA thioesterase 2	6.69769	TRUE	3	2.7649			4.90149	3.93436
yceF		6.6975	TRUE	4	7.3487	1.38845		1.74212	2.91573
gcd	Quinoprotein glucose dehydrogenase	6.66462	TRUE	4	4.49873	0.309078		1.17274	7.3487
ydcS	Putative ABC transporter periplasmic-binding protein ydcS	6.66128	TRUE	3	7.3487			-2.86556	7.05454
glnH	Glutamine-binding periplasmic protein	6.64261	TRUE	5	7.3487	1.2045	0.435503	3.56928	2.29534
lpxC	UDP-3-O-[3-hydroxymyristoyl] N-acetylglucosamine deacetylase	6.63258	TRUE	3	6.42315			3.68422	1.38058
glgB	1,4-alpha-glucan-branching enzyme	6.6249	TRUE	3	4.3375			4.90191	2.23525
dapB	Dihydrodipicolinate reductase	6.61415	TRUE	5	-5.21304	5.03164	4.67078	7.05454	3.24576
yhbS	Uncharacterized N-acetyltransferase yhbS	6.60345	TRUE	4	5.57312	1.55844		-0.3343	6.40964
prkB	Probable phosphoribulokinase; Phosphoribulokinase	6.60029	TRUE	3	5.66545			1.07155	4.69505
sra	Stationary-phase-induced ribosome-associated protein	6.59843	TRUE	3	5.17077			7.05454	-0.796499
yceM	Virulence factor mviM homolog	6.59145	TRUE	3	5.36808			1.27587	4.77277
sodA	Superoxide dismutase [Mn]; Superoxide dismutase	6.55251	TRUE	5	3.19186	-1.28071	4.62236	1.56747	6.55088
fadE	Acyl-coenzyme A dehydrogenase	6.48225	TRUE	4	6.54416	1.86178		-2.49598	7.05454
flu	Antigen 43	6.47923	TRUE	4	5.90422	0.080489		-0.080786	7.05454
mdtA	Multidrug resistance protein mdtA	6.47188	TRUE	3	2.87659			4.02625	4.3068
deoC	Deoxyribose-phosphate aldolase	6.45787	TRUE	5	6.2906	1.2517	1.17672	-1.62748	7.3487
yegS	Probable lipid kinase yegS; Lipid kinase yegS	6.4452	TRUE	3	4.53405			0.898348	5.73102
ycgB	Uncharacterized protein ycgB	6.44251	TRUE	3	6.08346			-1.10537	6.18065
treA	Periplasmic trehalase; Putative periplasmic trehalase	6.43807	TRUE	3	7.3487			-3.25217	7.05454
yfeY	Uncharacterized protein yfeY	6.41967	TRUE	3	3.37709			3.78331	3.95879
cpxA	Sensor protein; Sensor protein cpxA	6.40774	TRUE	3	5.18236			3.38694	2.52924
yicH	Uncharacterized protein yicH	6.40694	TRUE	4	4.69088	0.175152		1.3606	6.58723
asmA	Protein asmA	6.39327	TRUE	3	5.42815			-0.0231019	5.66841
uvrA	UvrABC system protein A	6.38558	TRUE	3	7.3487			-0.961742	4.67319
gabT	4-aminobutyrate aminotransferase	6.38552	TRUE	4	7.3487	1.95998		-3.88633	7.3487
yibT	Uncharacterized protein yibT	6.37348	TRUE	3	1.87781			1.81269	7.3487
plsB	Glycerol-3-phosphate acyltransferase	6.33768	TRUE	3	5.23279			-0.747077	6.49148
gabD	Succinate-semialdehyde dehydrogenase [NADP+]	6.32915	TRUE	3	7.3487			-3.735	7.3487
sufB	Protein sufB	6.27164	TRUE	3	-3.54045			7.05454	7.3487
grxC	Glutaredoxin-3	6.26984	TRUE	5	4.7265	2.36518	-0.12413	-0.296452	7.3487
sufD	Protein sufD	6.26835	TRUE	3	-2.61706			6.12546	7.3487
ychN	Protein ychN	6.24075	TRUE	4	7.10249	-0.724205		-1.24548	7.3487
ahpC	Alkyl hydroperoxide reductase subunit C	6.22318	TRUE	5	7.3487	3.82514	4.63108	3.6043	-5.49377
slyB	Outer membrane lipoprotein slyB	6.20003	TRUE	5	3.4392	1.49263	-3.06573	4.6489	7.3487
aldB	Aldehyde dehydrogenase B	6.17552	TRUE	3	7.3487			-3.70693	7.05454
yciI	Protein yciI	6.16543	TRUE	3	1.0249			4.52428	5.12964
uspF	Universal stress protein F	6.15487	TRUE	4	7.3487	0.379363		-2.47286	7.05454
ydfG	NADP-dependent L-serine/L-allo-threonine dehydrogenase ydfG	6.15476	TRUE	5	4.55992	2.48991	0.807034	5.24069	0.664899
glcG	Protein glcG	6.13639	TRUE	3	7.13309			-3.85325	7.3487
hisJ	Histidine-binding periplasmic protein	6.0775	TRUE	5	-1.16716	-0.453405	7.3487	7.05454	0.807038
dgt	Deoxyguanosinetriphosphate triphosphohydrolase	6.0753	TRUE	3	4.99145			2.06949	3.46179
yqjE	Inner membrane protein yqjE	6.07242	TRUE	3	5.36771			0.134509	5.01552
yqjH	Uncharacterized protein yqjH	6.06272	TRUE	3	-0.513103			3.66533	7.3487
udp	Uridine phosphorylase	6.02927	TRUE	4	7.3487	2.50843		-4.97766	7.17907
mtlD	Mannitol-1-phosphate 5-dehydrogenase	6.02926	TRUE	4	7.3487	1.30176		-3.94064	7.3487
yafJ	Putative glutamine amidotransferase yafJ	6.02704	TRUE	3	3.65996			5.68916	1.09001
cpdA	Protein icc	6.02243	TRUE	3	4.92087			0.21254	5.29774
rcsF	Protein rcsF	6.01167	TRUE	4	1.20068	2.34645		2.50433	5.97188
ugpQ	Glycerophosphoryl diester phosphodiesterase	5.98992	TRUE	3	7.3487			-1.17299	4.19914
ygiN	Probable quinol monooxygenase ygiN	5.98922	TRUE	3	2.16149			1.60518	6.60695
nagB	Glucosamine-6-phosphate deaminase	5.9863	TRUE	4	7.29017	0.309423		-2.97569	7.3487
rodZ	Cytoskeleton protein rodZ	5.98339	TRUE	3	4.17771			3.90909	2.27673
leuA	2-isopropylmalate synthase	5.96372	TRUE	5	7.3487	4.49088	2.10442	6.73998	-7.3487
ugpB	sn-glycerol-3-phosphate-binding periplasmic protein ugpB	5.96206	TRUE	3	7.3487			-4.37081	7.3487
ompR	Transcriptional regulatory protein ompR	5.94397	TRUE	4	7.3487	1.93511		-3.59074	6.19486
yidQ	Uncharacterized protein yidQ	5.92784	TRUE	3	4.06322			0.0752699	6.12883
ygaP	Inner membrane protein ygaP	5.91329	TRUE	3	6.38803			-0.293683	4.14777
ompA	Outer membrane protein A	5.8834	TRUE	5	-4.1267	4.9886	1.88121	3.06388	7.3487
mrcB	Penicillin-binding protein 1B	5.87087	TRUE	3	3.59246			1.06632	5.50987
glpK	Glycerol kinase	5.80006	TRUE	4	7.3487	3.95726		-7.05454	7.3487
yecC	Uncharacterized amino-acid ABC transporter ATP-binding protein yecC	5.79572	TRUE	4	2.34722		1.6954	6.52964	1.01919
qorB	Uncharacterized oxidoreductase ytfG	5.77861	TRUE	3	7.16771			1.28399	1.55714
gstB		5.76023	TRUE	5	4.36743	2.59061	2.02285	6.88347	-2.98409
yfcG	Uncharacterized GST-like protein yfcG	5.74766	TRUE	3	5.8559			-1.24979	5.34914
ecnB	Entericidin B	5.72848	TRUE	3	3.4571	5.52904	0.935873
potD	Spermidine/putrescine-binding periplasmic protein	5.71908	TRUE	5	0.96778	1.8961	5.63909	1.44612	2.83916
rlpA	Rare lipoprotein A	5.70934	TRUE	3	-0.223221			4.67291	5.43918
fadJ	Fatty acid oxidation complex subunit alpha	5.70445	TRUE	3	7.3487			-4.29135	6.82305
rbsB	D-ribose-binding periplasmic protein	5.69632	TRUE	5	7.3487	-2.25421	7.3487	-7.05454	7.3487
tpx	Thiol peroxidase	5.66714	TRUE	5	1.57483	-3.33048	4.80211	3.28193	6.3437
hisB	Histidine biosynthesis bifunctional protein hisB	5.6664	TRUE	5	-1.58674	6.15652	7.17598	6.326	-5.4013
yidR	Uncharacterized protein yidR	5.65674	TRUE	3	-0.185247			5.42776	4.55525
pcm	Protein-L-isoaspartate O-methyltransferase	5.63733	TRUE	3	3.25407			2.32319	4.18688
kgtP	Alpha-ketoglutarate permease	5.60361	TRUE	3	6.59678			-1.51736	4.62632
fpr	Ferredoxin--NADP reductase	5.58669	TRUE	3	1.57203			4.72582	3.37858
can	Carbonic anhydrase 2	5.57867	TRUE	5	-1.77695	2.68152	4.18372	7.05454	0.331462
yjbJ	UPF0337 protein yjbJ	5.54611	TRUE	3	7.3487			-4.75208	7.00953
degP	Protease do	5.54106	TRUE	4	4.29982	3.71307		7.05454	-3.9853
mug	G/U mismatch-specific DNA glycosylase	5.53361	TRUE	4	2.54592	1.89577		2.27162	4.35392
ygjR	Uncharacterized oxidoreductase ygjR	5.51894	TRUE	3	7.3487			-4.2401	6.45048
ompT	Protease 7	5.49655	TRUE	5	0.800153	-0.455591	1.50531	3.09209	7.3487
yhfA	Protein yhfA	5.45979	TRUE	4	3.50798	2.05138		0.39136	4.96886
rpe	Ribulose-phosphate 3-epimerase	5.44446	TRUE	5	2.70597	1.95942	0.774168	3.63291	3.10172
yfcE	Phosphodiesterase yfcE	5.42191	TRUE	3	0.259978			4.43124	4.69979
ydgA	Protein ydgA	5.39252	TRUE	5	6.11496	2.90714	-1.01454	-2.45615	6.50664
loiP		5.38806	TRUE	3	5.81923			-3.83554	7.3487
rsmH	S-adenosyl-L-methionine-dependent methyltransferase mraW	5.37839	TRUE	4	4.52898		-2.81367	4.66527	4.3762
lptE	LPS-assembly lipoprotein lptE	5.3675	TRUE	3	2.05172			0.32219	6.92287
ytfB	Uncharacterized protein ytfB	5.33313	TRUE	3	2.80586			3.19903	3.23236
pepA	Probable cytosol aminopeptidase; Cytosol aminopeptidase	5.32213	TRUE	5	4.24609	1.32011	-0.406649	3.95915	2.78194
yfiF	Uncharacterized tRNA/rRNA methyltransferase yfiF	5.28024	TRUE	5	3.03852	1.93902	0.0580922	3.20703	3.56431
ppsR	Uncharacterized protein yuaU; Putative phosphotransferase ydiA	5.27601	TRUE	3	3.18873			1.08171	4.86788
yraP	Uncharacterized protein yraP	5.27532	TRUE	5	4.16239	1.68961	0.700636	-1.0225	6.26585
fadI	3-ketoacyl-CoA thiolase	5.26295	TRUE	3	7.3487			-5.28753	7.05454
eno	Enolase	5.26027	TRUE	5	-7.3487	-1.29041	6.62164	6.43109	7.3487
skp	Chaperone protein skp	5.25813	TRUE	5	1.33423	3.39866	0.224103	1.52793	5.27261
trxA	Thioredoxin-1	5.25548	TRUE	5	0.289613	3.74402	1.16063	3.02574	3.53162
rbsC	Ribose transport system permease protein rbsC	5.24586	TRUE	3	7.3487	-0.838427			2.57583
yeiG	S-formylglutathione hydrolase yeiG	5.22526	TRUE	3	3.99171			1.0037	4.055
adhP	Alcohol dehydrogenase, propanol-preferring	5.21145	TRUE	3	4.24526			0.874758	3.90648
coaE	Dephospho-CoA kinase	5.19945	TRUE	3	3.29488			0.984844	4.72598
zur	Zinc uptake regulation protein	5.19044	TRUE	4	3.12648	1.06473		2.80799	3.38168
gshB	Glutathione synthetase	5.16662	TRUE	4	4.4304	1.04745		2.73048	2.1249
minD	Septum site-determining protein minD	5.16596	TRUE	5	6.96171	2.92226	0.37104	-1.77068	3.06712
sseA	3-mercaptopyruvate sulfurtransferase	5.15802	TRUE	4	7.3487	0.67764		-5.05901	7.3487
adk	Adenylate kinase	5.12944	TRUE	5	1.75238	1.68489	1.78741	4.00057	2.24453
lptD	LPS-assembly protein lptD	5.12845	TRUE	3	4.49927			-2.47485	6.8583
amiD	N-acetylmuramoyl-L-alanine amidase amiD	5.12649	TRUE	3	2.85695			2.25713	3.76527
roxA		5.11793	TRUE	5	2.69968	0.258892	0.1143	3.83093	4.54025
aceF	Dihydrolipoyllysine-residue acetyltransferase component of pyruvate dehydrogenase complex	5.11516	TRUE	5	-4.11305	5.99419	5.09782	-0.7544	5.21328
panC	Pantothenate synthetase	5.11406	TRUE	5	6.33506	1.47263	1.45935	5.50358	-3.33523
crp	Catabolite gene activator	5.10233	TRUE	5	7.3487	1.5677	2.81325	-4.11462	3.79413
yfiH	UPF0124 protein yfiH	5.08373	TRUE	3	-0.143894			1.89463	7.05454
argI	Ornithine carbamoyltransferase chain I; Ornithine carbamoyltransferase	5.06297	TRUE	5	0.299516	4.64524	5.05739	6.10941	-4.7904
moeA	Molybdopterin biosynthesis protein moeA	5.03913	TRUE	4	2.84242	0.125271		4.03227	3.0783
hisB	Histidine biosynthesis bifunctional protein hisB	5.02823	TRUE	5	-1.58674	6.15652	7.17598	6.326	-6.82828
gpr	EcHS_A0934	5.02629	TRUE	3	7.3487			-5.69745	7.05454
aspC	Aspartate aminotransferase	5.02587	TRUE	5	1.73901	1.39155	5.02222	7.05454	-3.96914
groL		5.02524	TRUE	5	7.0425	-3.44857	7.3487	-7.05454	7.3487
nudF	ADP-ribose pyrophosphatase	5.00528	TRUE	3	5.20341			4.1053	-0.639317
rna	Ribonuclease I	5.00141	TRUE	3	0.769152			2.30652	5.58703
rcnR	Transcriptional repressor rcnR; Transcriptional repressor rcnR homolog	4.99602	TRUE	3	2.63303			6.20825	-0.187915
yejM	Inner membrane protein yejM	4.98691	TRUE	3	4.38346			-0.423441	4.67756
mak	Fructokinase	4.97543	TRUE	3	7.10451			-1.38853	2.90172
sohB	Probable protease sohB	4.95578	TRUE	5	-2.70337	1.16597	1.51555	6.91137	4.19195
argP	Chromosome initiation inhibitor	4.91751	TRUE	4	2.15356	0.517224		6.69592	0.468319
yggN	Uncharacterized protein yggN	4.89724	TRUE	3	4.25863			-0.0593283	4.28297
fbaA	Fructose-bisphosphate aldolase class 2	4.89139	TRUE	5	-5.92655	1.57024	7.3487	2.6709	5.27419
rof	Protein rof	4.88876	TRUE	4	-0.628918	2.02673		2.36885	6.01086
pepN	Aminopeptidase N	4.88267	TRUE	5	7.3487	1.0494	0.195685	-2.87259	5.19678
pheA	P-protein	4.85512	TRUE	5	7.3487	1.3137	0.765288	7.05454	-5.62584
frsA	Esterase frsA	4.85456	TRUE	4	0.960611	1.20294		5.76613	1.77944
gloB	Hydroxyacylglutathione hydrolase	4.85324	TRUE	3	6.8536			-0.215447	1.76791
lolB	Outer-membrane lipoprotein lolB	4.84421	TRUE	3	1.60092			3.77047	3.01904
yfcF	Uncharacterized GST-like protein yfcF	4.8337	TRUE	3	1.62718			7.05454	-0.309515
gloC		4.83037	TRUE	3	3.91147			5.68511	-1.23013
agp	Glucose-1-phosphatase	4.81983	TRUE	3	7.3487			-6.34921	7.3487
murD	UDP-N-acetylmuramoylalanine--D-glutamate ligase	4.81933	TRUE	3	3.90865			1.8779	2.56077
lldD	L-lactate dehydrogenase [cytochrome]	4.81601	TRUE	3	7.3487			-6.06167	7.05454
bolA	Protein bolA	4.81285	TRUE	3	1.23304			-0.245637	7.3487
yidB	Uncharacterized protein yidB	4.79256	TRUE	3	4.33254			-0.401241	4.36967
qmcA	Protein qmcA	4.78941	TRUE	3	5.84489			-4.45602	6.90664
manX	PTS system mannose-specific EIIAB component	4.78009	TRUE	5	-5.02497	0.114834	3.34933	6.93026	5.31914
zwf	Glucose-6-phosphate 1-dehydrogenase	4.77957	TRUE	5	1.89563	1.90051	-0.907648	7.05454	0.744418
rseB	Sigma-E factor regulatory protein rseB	4.76138	TRUE	3	4.00077			3.3865	0.859683
yhhX	Uncharacterized oxidoreductase yhhX	4.74562	TRUE	3	-0.938053			3.68089	5.47682
fliC	Flagellin	4.73566	TRUE	4	2.66342	-6.42442	7.3487		5.88363
yjeI	Uncharacterized protein yjeI	4.7295	TRUE	4	4.24469	2.29037		-0.390986	3.31493
pykA	Pyruvate kinase II; Pyruvate kinase	4.72541	TRUE	5	7.3487	1.17136	2.80844	-3.52932	2.76716
prr	Gamma-aminobutyraldehyde dehydrogenase	4.68795	TRUE	3	7.3487			-6.28348	7.05454
mlaC	Protein yrbC	4.68129	TRUE	4	4.13085		-0.176374	1.55756	3.85054
cmk	Cytidylate kinase	4.67422	TRUE	5	1.29862	1.26493	0.911737	0.997109	5.97949
moaE	Molybdopterin-converting factor subunit 2	4.66826	TRUE	3	-1.96046			5.60156	4.44456
rpoE	RNA polymerase sigma factor; RNA polymerase sigma-E factor	4.63291	TRUE	3	1.12356			3.37046	3.53042
manZ	Mannose permease IID component	4.62833	TRUE	5	-5.73681	1.51843	2.95843	5.58089	6.02832
pdxJ	Pyridoxine 5'-phosphate synthase	4.6278	TRUE	5	3.14543	0.489837	0.802088	1.0206	4.89013
ldhA	D-lactate dehydrogenase	4.60834	TRUE	4	4.1856	0.451082		-2.76871	7.3487
yicC	UPF0701 protein yicC	4.59822	TRUE	5	2.06302	0.413355	-0.036049	4.94737	2.89423
hemX	Putative uroporphyrinogen-III C-methyltransferase	4.59533	TRUE	5	6.1581	0.649524	-1.19012	-0.273847	4.93181
deoB	Phosphopentomutase	4.59122	TRUE	4	7.3487	0.838037		-6.35299	7.3487
tesA	Acyl-CoA thioesterase I	4.58769	TRUE	3	2.98634			4.75129	0.208485
tehB	Tellurite resistance protein tehB	4.58715	TRUE	3	-3.90956			4.80021	7.05454
fepA	Ferrienterobactin receptor	4.57737	TRUE	3	-5.35652			5.93607	7.3487
asd	Aspartate-semialdehyde dehydrogenase	4.57333	TRUE	5	-7.3487	6.41891	7.3487	7.05454	-3.24717
proA	Gamma-glutamyl phosphate reductase	4.5591	TRUE	4	4.66654	0.787482		7.05454	-3.39036
ygeA	Uncharacterized protein ygeA	4.55335	TRUE	3	5.50074			0.631918	1.75398
gmhA	Phosphoheptose isomerase	4.54352	TRUE	5	6.23602	0.256071	-1.98418	3.04142	2.61029
lpoB		4.53974	TRUE	4	1.3428		-1.31638	1.70436	7.3487
pstS	Phosphate-binding protein pstS	4.53647	TRUE	4	2.3748	-0.877896		2.75496	4.82108
degS	Protease degS	4.53415	TRUE	3	1.05051			3.90625	2.89661
btuR	Cob(I)yrinic acid a,c-diamide adenosyltransferase	4.51672	TRUE	3	2.92308	0.778688		4.12141
lysC	Aspartokinase; Lysine-sensitive aspartokinase 3	4.47033	TRUE	5	-7.3487	7.3487	7.3487	7.05454	-4.40728
yjdM		4.45063	TRUE	3	4.64161			-2.334	5.40111
yecS	Inner membrane amino-acid ABC transporter permease protein yecS	4.43568	TRUE	3	0.884121			5.8349	0.963804
fhuE	FhuE receptor	4.43056	TRUE	3	-0.441887			0.767137	7.3487
mmuM	Homocysteine S-methyltransferase	4.42541	TRUE	3	2.72099			6.83369	-1.88965
fumC	Fumarate hydratase class II	4.41261	TRUE	3	7.3487			-7.05454	7.3487
entE	Enterobactin synthetase component E	4.38319	TRUE	4	-1.47145		1.72431	1.16481	7.3487
dcd	Deoxycytidine triphosphate deaminase	4.36937	TRUE	3	3.97574			2.89823	0.694012
fucU	L-fucose mutarotase	4.36833	TRUE	3	2.01962			1.41955	4.127
yjgA	UPF0307 protein yjgA	4.35404	TRUE	3	3.48329			-3.29057	7.3487
leuB	3-isopropylmalate dehydrogenase	4.35156	TRUE	5	7.3487	2.88017	-0.204331	7.05454	-7.3487
ilvG		4.34601	TRUE	4	0.116233	1.94744	1.0546	5.57376
rcnB		4.34524	TRUE	5	3.3276	2.52648	-2.44365	3.37513	2.93069
ptrA	Protease 3	4.34029	TRUE	3	2.52938			6.51568	-1.52746
xseB	Exodeoxyribonuclease 7 small subunit	4.32617	TRUE	4	2.7245	0		2.07638	3.85146
moaD	Molybdopterin-converting factor subunit 1	4.32157	TRUE	3	-1.37571			3.96931	4.89158
mtlA	PTS system mannitol-specific EIICBA component	4.30395	TRUE	4	7.3487	0.427371		-6.51687	7.3487
surA	Chaperone surA	4.26631	TRUE	5	3.27787	2.12825	-3.36332	3.39808	4.09889
tolB	Protein tolB	4.26304	TRUE	5	-1.78989	1.90381	-0.144154	3.10354	6.45915
spy	Spheroplast protein Y	4.24277	TRUE	3	7.3487			7.05454	-7.05454
astC	Succinylornithine transaminase	4.24277	TRUE	3	7.3487			-7.05454	7.05454
mppA	Periplasmic murein peptide-binding protein	4.24061	TRUE	3	7.3487			-7.05454	7.05078
fadD	Long-chain-fatty-acid--CoA ligase	4.22422	TRUE	4	7.3487	0		-6.24896	7.3487
pheT	Phenylalanyl-tRNA synthetase beta chain	4.2239	TRUE	5	1.3945	2.31545	6.12221	6.67869	-7.06592
proC	Pyrroline-5-carboxylate reductase	4.2235	TRUE	4	4.8006	0.843745		2.0578	0.744857
zipA	Cell division protein zipA; Cell division protein zipA homolog	4.22107	TRUE	5	2.27783	0.77331	-2.31	2.73254	5.96492
tnaA	Tryptophanase	4.21679	TRUE	3	7.3487			-7.05454	7.00953
yggX	Probable Fe(2+)-trafficking protein	4.21339	TRUE	5	0.812396	0.0101558	2.12785	7.05454	-0.583521
ybfF	Esterase ybfF	4.20811	TRUE	3	1.4245			3.74876	2.11539
ycfP	UPF0227 protein ycfP	4.18596	TRUE	5	4.73096	2.07629	-2.17815	3.91823	0.812745
ybhG	UPF0194 membrane protein ybhG	4.18224	TRUE	3	2.81409			-2.91895	7.3487
yceI	Protein yceI	4.17829	TRUE	4	2.20166	2.26694		7.05454	-3.16655
ilvH	Acetolactate synthase isozyme 3 small subunit	4.17582	TRUE	5	-0.1217	0.383229	2.36553	6.10941	0.600955
tabA	Uncharacterized protein yjgK	4.16961	TRUE	3	1.59338			7.05454	-1.42594
maeB	NADP-dependent malic enzyme	4.15158	TRUE	5	7.3487	-0.792014	2.43238	-7.05454	7.3487
dhaK	PTS-dependent dihydroxyacetone kinase, dihydroxyacetone-binding subunit dhaK	4.14452	TRUE	4	7.33607	1.60618		-3.60566	2.95244
nlpI	Lipoprotein nlpI	4.13912	TRUE	3	2.73526			2.48351	1.9504
fadB	Fatty acid oxidation complex subunit alpha	4.13455	TRUE	4	7.3487	0.626246		-7.05454	7.3487
corA	Magnesium transport protein corA	4.11567	TRUE	3	5.27664			0.768882	1.08303
galU	UTP--glucose-1-phosphate uridylyltransferase	4.10053	TRUE	5	1.40558	1.0389	0	1.73731	4.98729
arnA	Bifunctional polymyxin resistance protein arnA	4.07288	TRUE	3	1.09527	3.14889	2.81028
pdxH	Pyridoxine/pyridoxamine 5'-phosphate oxidase	4.07093	TRUE	5	1.09723	0.133057	1.94313	5.65238	0.277078
yhjD	Inner membrane protein yhjD	4.06823	TRUE	3	3.55604			-1.47931	4.96966
envC	Uncharacterized protein yibP	4.06371	TRUE	3	2.90512			2.49263	1.6408
pqiC		4.04739	TRUE	3	2.47464			-0.761435	5.29709
entF	Enterobactin synthetase component F	4.02527	TRUE	3	-3.98994			3.61321	7.3487
murC	UDP-N-acetylmuramate--L-alanine ligase	4.02437	TRUE	3	-0.851036			5.66759	2.15387
ydbK	Probable pyruvate-flavodoxin oxidoreductase	4.01935	TRUE	3	5.61138			-3.82011	5.17046
hinT	HIT-like protein hinT	4.00945	TRUE	5	2.83669	2.12824	-2.46276	2.85474	3.6085
artI	Arginine-binding periplasmic protein 1	3.99633	TRUE	5	5.68382	-0.161119	-0.896042	-3.03929	7.3487
hemC	Porphobilinogen deaminase	3.99143	TRUE	3	2.22949			-0.0435831	4.72745
mltG		3.9835	TRUE	3	3.70575			-1.05267	4.24654
yqcA	Uncharacterized protein yqcA	3.98225	TRUE	3	4.24112			0.295829	2.36052
yebT	Uncharacterized protein yebT	3.97604	TRUE	3	4.10609			1.01476	1.76585
rcsD	Sensor-like histidine kinase yojN	3.97542	TRUE	3	1.12782			-0.925538	6.68336
clsA		3.924	TRUE	3	1.47812			1.00425	4.3142
yecM	Protein yecM	3.9233	TRUE	3	0.102646			4.62511	2.06761
yehX	Putative osmoprotectant uptake system ATP-binding protein yehX	3.91233	TRUE	3	3.00654			-0.941734	4.71154
pepQ	Xaa-Pro dipeptidase	3.91203	TRUE	5	6.24483	1.92166	2.80822	0.117282	-2.34444
anmK	Anhydro-N-acetylmuramic acid kinase	3.90919	TRUE	3	4.34853			0.124182	2.2982
thiG		3.88683	TRUE	3	0.298051	1.11643	5.31771
gss	Bifunctional glutathionylspermidine synthetase/amidase	3.87466	TRUE	4	-4.04974	0.829185		7.05454	3.91533
hldD		3.86711	TRUE	5	1.58504	0.387663	0.214854	1.55771	4.90185
mscM		3.85437	TRUE	3	3.06778			0.880716	2.72747
gpsA	Glycerol-3-phosphate dehydrogenase [NAD(P)+]	3.85414	TRUE	3	4.94481			-5.61794	7.3487
serC	Phosphoserine aminotransferase	3.85363	TRUE	5	-7.3487	5.14303	7.3487	7.05454	-3.58059
damX	Protein damX	3.84544	TRUE	5	2.99325	1.1073	-1.70923	4.66256	1.54477
fadA	3-ketoacyl-CoA thiolase	3.84046	TRUE	4	7.3487	0.332225		-7.05454	7.05454
gntT	High-affinity gluconate transporter	3.82567	TRUE	3	1.5208			0.789192	4.31626
ppiA	Peptidyl-prolyl cis-trans isomerase; Peptidyl-prolyl cis-trans isomerase A	3.81943	TRUE	3	2.05623			6.12256	-1.56335
rpiA	Ribose-5-phosphate isomerase A	3.78993	TRUE	4	0.884355	1.2534		0.471791	4.97031
slyA	Transcriptional regulator slyA	3.78826	TRUE	5	0.850507	1.26469	0.0433603	4.16811	2.14415
kdsA	2-dehydro-3-deoxyphosphooctonate aldolase	3.77874	TRUE	5	-0.313277	0.424794	4.56408	2.01195	1.76198
rapZ		3.77557	TRUE	5	4.1727	1.80691	0.115562	3.09139	-0.744128
cheZ	Chemotaxis protein cheZ	3.76006	TRUE	3	6.27203	-6.49756	6.73815
murF	UDP-N-acetylmuramoyl-tripeptide--D-alanyl-D-alanine ligase	3.75189	TRUE	3	-0.469927			5.60021	1.36818
pntA	NAD(P) transhydrogenase subunit alpha	3.72561	TRUE	5	-7.3487	3.73433	7.3487	7.05454	-2.45814
fepB	Ferrienterobactin-binding periplasmic protein	3.72505	TRUE	3	-0.685384			0.0828133	7.05454
ilvE	Branched-chain-amino-acid aminotransferase	3.69256	TRUE	5	-7.3487	3.8575	6.90179	7.05454	-2.20831
gapA	Glyceraldehyde-3-phosphate dehydrogenase A	3.68839	TRUE	5	-7.3487	2.17337	7.3487	6.4754	-0.401291
msrB	Peptide methionine sulfoxide reductase msrB	3.68427	TRUE	4	5.77484		0.682378	2.91132	-2
yaeP	UPF0253 protein yaeP	3.6772	TRUE	4	0.863105	0		2.58869	3.90261
rnr	Ribonuclease R	3.67103	TRUE	4	3.27935	1.33462		-3.05342	5.78151
nadR	Transcriptional regulator nadR	3.66417	TRUE	3	2.07603			3.88042	0.39008
cydA	Cytochrome d ubiquinol oxidase subunit 1	3.66413	TRUE	5	7.13703	3.19847	1.52777	-4.0481	0.378075
ilvB	Acetolactate synthase; Acetolactate synthase isozyme 1 large subunit	3.66361	TRUE	5	0.549418	0.935576	3.35509	4.51435	-1.16236
prlF		3.63921	TRUE	3	1.82328			1.15851	3.32151
relA	GTP pyrophosphokinase	3.62961	TRUE	4	4.84337	-1.23993		0.813143	2.84265
ppnN		3.61694	TRUE	4	5.24672	0.836688		-6.19822	7.3487
pykF	Pyruvate kinase I; Pyruvate kinase	3.61589	TRUE	5	-4.52305	-2.67946	5.40807	7.05454	2.82526
bcp	Putative peroxiredoxin bcp	3.59387	TRUE	5	-5.55766	3.37334	4.1829	5.89365	0.1439
tar	Methyl-accepting chemotaxis protein II	3.59143	TRUE	3	5.71207	-6.84023	7.3487
yciC	UPF0259 membrane protein yciC	3.5797	TRUE	3	3.29601			2.43238	0.471833
yqfB	UPF0267 protein yqfB	3.5653	TRUE	3	3.33618			1.29107	1.54804
iraP	Anti-adapter protein iraP	3.56304	TRUE	4	1.42547	2.8752		-0.824528	3.64994
cysK	Cysteine synthase A; Cysteine synthase	3.55942	TRUE	5	1.28831	-0.590154	-5.42554	7.05454	5.63195
mglA	Galactose/methyl galactoside import ATP-binding protein mglA	3.55717	TRUE	4	7.3487	-0.528524		-7.05454	7.3487
aroD	3-dehydroquinate dehydratase	3.52213	TRUE	3	0.139095			7.05454	-1.09312
cheW	Chemotaxis protein cheW	3.5149	TRUE	3	4.06676	-4.36329	6.38452
uxaC	Uronate isomerase	3.51074	TRUE	4	7.3487	-0.394787		-6.85231	6.91989
pta	Phosphate acetyltransferase	3.50497	TRUE	5	4.98023	0.920587	1.20153	-6.42319	7.15819
argE	Acetylornithine deacetylase	3.49063	TRUE	5	-3.36488	4.17318	3.89274	7.05454	-3.9503
yncE	Uncharacterized protein yncE	3.47516	TRUE	5	-7.3487	-0.173573	5.13916	2.80511	7.3487
arcA	Aerobic respiration control protein arcA	3.46882	TRUE	5	7.3487	0.419477	-6.79799	-0.562383	7.3487
nikR	Nickel-responsive regulator	3.45437	TRUE	3	0.889709			4.49055	0.602882
dkgB	2,5-diketo-D-gluconic acid reductase B	3.44794	TRUE	3	2.14653			-2.81802	6.6435
uvrC	UvrABC system protein C	3.43914	TRUE	3	1.22311			2.20462	2.52904
metJ	Met repressor	3.43624	TRUE	4	2.3358		-2.38892	5.42387	1.50173
ilvI	Acetolactate synthase isozyme 3 large subunit; Acetolactate synthase	3.43601	TRUE	4	1.53209	1.58677		6.10941	-2.35625
fadH	2,4-dienoyl-CoA reductase [NADPH]	3.43244	TRUE	3	7.3487			-7.05454	5.651
hemY	Protein hemY	3.42937	TRUE	4	3.72358		2.1212	-3.0882	4.10216
tap	Methyl-accepting chemotaxis protein IV	3.42801	TRUE	3	7.3487	-7.083	5.67178
ybiX	PKHD-type hydroxylase ybiX	3.42003	TRUE	3	-1.82899			0.852386	6.90027
pspF	Psp operon transcriptional activator	3.39781	TRUE	3	2.72742			-1.48706	4.64482
ygfZ	tRNA-modifying protein ygfZ	3.39757	TRUE	4	6.45995	-0.688719		-0.2327	1.25661
ybaK	Uncharacterized protein ybaK	3.39556	TRUE	3	-0.864136			0.593075	6.15233
pssA	CDP-diacylglycerol--serine O-phosphatidyltransferase	3.3872	TRUE	5	7.3487	0.16547	0.440826	-2.26288	1.88189
entA	2,3-dihydro-2,3-dihydroxybenzoate dehydrogenase	3.38541	TRUE	3	-3.60582			4.8474	4.62212
glcB	Malate synthase G	3.37938	TRUE	4	7.3487	-0.884091		-7.05454	7.3487
cheA	Chemotaxis protein cheA	3.37073	TRUE	3	7.3487	-7.3487	5.83828
fruA	PTS system fructose-specific EIIBC component	3.36905	TRUE	3	1.9986			-2.60855	6.44532
hisG	ATP phosphoribosyltransferase	3.34222	TRUE	5	-5.88119	4.99679	5.61423	5.91124	-3.16764
dapD	2,3,4,5-tetrahydropyridine-2,6-dicarboxylate N-succinyltransferase	3.33719	TRUE	5	-7.3487	4.47319	7.3487	7.05454	-4.06554
yggL	Uncharacterized protein yggL	3.33448	TRUE	4	1.55757	0		1.20043	3.91097
pyrC	Dihydroorotase	3.33063	TRUE	5	-2.08953	-0.485269	1.94509	7.05454	1.02269
hslJ	Heat shock protein hslJ	3.32576	TRUE	3	2.13208			-2.46548	6.09379
ynbE	Uncharacterized protein ynbE	3.32362	TRUE	3	0.992984			0.208293	4.5554
chbB	N,N'-diacetylchitobiose-specific phosphotransferase enzyme IIB component	3.32173	TRUE	3	7.02408			-2.74276	1.47208
mltC	Membrane-bound lytic murein transglycosylase C	3.32137	TRUE	3	1.68836			2.96774	1.09668
mfd	Transcription-repair-coupling factor	3.31492	TRUE	3	-0.155571			1.81965	4.07753
yajL	Protein thiJ	3.31086	TRUE	3	0.869026			2.38852	2.47703
zntB	Zinc transport protein zntB	3.30473	TRUE	3	3.35798			-3.66545	6.03145
yeeX	UPF0265 protein yeeX	3.28472	TRUE	5	-3.22442	1.78629	-1.13007	6.86702	3.04603
argB	Acetylglutamate kinase	3.27993	TRUE	5	-1.6186	5.01447	4.27745	7.00953	-7.3487
dppA	Periplasmic dipeptide transport protein	3.27232	TRUE	5	7.3487	-3.96184	-3.41842	0	7.3487
rbsD	D-ribose pyranase	3.2649	TRUE	4	7.3487	-2.31639		-5.85121	7.3487
lolA	Outer-membrane lipoprotein carrier protein	3.23943	TRUE	4	-2.05789	1.29303		2.46176	4.78195
yajQ	UPF0234 protein yajQ	3.23358	TRUE	5	1.03938	-0.999814	-3.25974	3.19996	7.25071
purC	Phosphoribosylaminoimidazole-succinocarboxamide synthase	3.22098	TRUE	5	-3.5118	-4.33967	5.87911	6.63988	2.53481
ftsN	Cell division protein ftsN	3.20734	TRUE	3	0.689581			4.76114	0.104562
ydgH	Protein ydgH	3.18224	TRUE	5	2.4199	1.4823	4.47653	6.08568	-7.3487
frdA	Fumarate reductase flavoprotein subunit	3.15554	TRUE	3	7.3487			-7.05454	5.17139
phoB	Phosphate regulon transcriptional regulatory protein phoB	3.14649	TRUE	3	2.20492			1.56034	1.68462
patA	Putrescine aminotransferase	3.13448	TRUE	3	0.377958			0.792619	4.2585
yifL	Uncharacterized lipoprotein yifL	3.12779	TRUE	5	-0.256281	0.452373	0.358459	3.5934	2.84599
fadL	Long-chain fatty acid transport protein	3.12515	TRUE	5	7.3487	-0.181196	-0.473617	-7.05454	7.3487
hupB	DNA-binding protein HU-beta	3.11402	TRUE	5	6.40655	0.266913	1.88462	-2.30023	0.705308
glnP	Glutamine transport system permease protein glnP	3.10782	TRUE	3	1.07186			-1.29787	5.60892
rpoD	RNA polymerase sigma factor rpoD; RNA polymerase sigma factor	3.10358	TRUE	5	4.39665	0.674847	0.707658	-4.06239	5.22304
ptsN	Nitrogen regulatory protein	3.1029	TRUE	5	2.37266	0.294649	-1.88888	1.80371	4.35615
cra		3.09691	TRUE	3	7.3487			-2.83933	0.854644
recC	Exodeoxyribonuclease V gamma chain	3.08051	TRUE	3	3.13993			1.38191	0.813764
lpxB	Lipid-A-disaccharide synthase	3.07717	TRUE	3	3.89812			-2.75152	4.18321
galF	UTP--glucose-1-phosphate uridylyltransferase	3.05536	TRUE	3	-2.27853			5.9032	1.66736
ssb	Single-stranded DNA-binding protein	3.05397	TRUE	5	4.14951	-0.299952	0.96015	-1.52876	3.54793
cpdB	ECs5191; ECP_4467; ECSE_4519; EcSMS35_4692; ECUMN_4750; Z5824; EcolC_3793; ECS88_4807; E2348C_4544; EC55989_4773; ECDH10B_4408; ECED1_5072; ECH74115_5730; ECIAI1_4447; b4213; ECIAI39_4685; UTI89_C4822; EcHS_A4467; APECO1_2173; EcE24377A_4783	3.05357	TRUE	3	5.93774			-7.05454	6.40575
nagC	N-acetylglucosamine repressor	3.04803	TRUE	3	4.30154			-3.07359	4.05138
pgi	Glucose-6-phosphate isomerase	3.04321	TRUE	5	-1.47203	1.31267	4.36483	0.589481	2.00988
gnd	6-phosphogluconate dehydrogenase, decarboxylating	3.00997	TRUE	5	-7.3487	7.3487	6.25919	5.05844	-4.58715
acrA	Acriflavine resistance protein A	3.00803	TRUE	5	1.02504	-0.213801	0.557171	2.48167	2.87607
fsaA	Fructose-6-phosphate aldolase 1	3.00342	TRUE	3	0.800965			3.73087	0.670245
atpE	ATP synthase subunit c	2.99932	TRUE	4	-0.364681		2.65397	-0.9969	4.70625
ubiF	2-octaprenyl-3-methyl-6-methoxy-1,4-benzoquinol hydroxylase	2.99061	TRUE	3	4.15637			-0.849768	1.87329
aceE	Pyruvate dehydrogenase E1 component	2.97759	TRUE	5	-5.19844	6.20097	0.4701	-0.506008	5.69146
nagE	PTS system N-acetylglucosamine-specific EIICBA component	2.97658	TRUE	4	7.3487	-1.09732		-7.05454	6.75633
tdh	L-threonine 3-dehydrogenase	2.97299	TRUE	3	5.61051			-7.05454	6.59339
ispD	2-C-methyl-D-erythritol 4-phosphate cytidylyltransferase	2.96544	TRUE	3	2.03683			-0.989035	4.08849
gor	Glutathione reductase	2.95186	TRUE	5	4.42295	0.646933	1.16513	1.67726	-1.31171
pepD	Aminoacyl-histidine dipeptidase	2.94707	TRUE	5	2.33927	1.32246	3.30069	-5.61546	5.24289
thiF		2.94211	TRUE	3	0.469797	1.51486	3.11123
ravA	ATPase ravA	2.93563	TRUE	3	3.93876			-2.24248	3.38838
mglB	D-galactose-binding periplasmic protein	2.93037	TRUE	4	7.3487	-1.78213		-7.05454	7.3487
nlpE	Lipoprotein nlpE	2.91902	TRUE	3	3.82388			-2.71691	3.94891
panB	3-methyl-2-oxobutanoate hydroxymethyltransferase	2.90133	TRUE	5	2.94935	-1.16333	0.401754	3.94765	0.352152
apaH	Bis(5'-nucleosyl)-tetraphosphatase, symmetrical; Bis(5'-nucleosyl)-tetraphosphatase [symmetrical]	2.89431	TRUE	4	2.74335	1.02154		2.55823	-0.53449
rlmM	UTI89_C3178; b2806; ECIAI39_3228; ECIAI1_2916; Z4123; c3376; ECED1_3259; ECUMN_3135; E2348C_3073; APECO1_3725; ECS88_3075; EC55989_3085; ECDH10B_2975	2.87799	TRUE	3	1.60765			2.40272	0.974457
hisP	Histidine transport ATP-binding protein hisP	2.86586	TRUE	5	2.39712	0.871166	2.07317	5.08626	-4.01945
trkA	Trk system potassium uptake protein trkA	2.85827	TRUE	3	3.67408			-2.4483	3.72489
coaD	Phosphopantetheine adenylyltransferase	2.8353	TRUE	3	1.09496			2.95254	0.863388
pheS	Phenylalanyl-tRNA synthetase alpha chain	2.83278	TRUE	5	1.80863	0.855319	3.9645	7.05454	-7.3487
glpD	Aerobic glycerol-3-phosphate dehydrogenase	2.83073	TRUE	4	3.32916	0.224281		-5.24069	7.3487
nmpC	EC55989_0782; ECS88_1183; UTI89_C1301; ECDH10B_0509; ECUMN_0604; ECS88_1986; ECIAI1_0775; b0553; APECO1_241; ECDH10B_0618; c1560; APECO1_972	2.81995	TRUE	5	5.83242	-7.3487	7.3487	-2.10013	2.5733
tyrB	Aromatic-amino-acid aminotransferase	2.81714	TRUE	5	0.736655	2.54553	3.31129	7.05454	-7.3487
yhcB	Putative cytochrome d ubiquinol oxidase subunit 3	2.8163	TRUE	5	0.668998	2.05203	-1.09505	2.81675	1.85472
sapF	Peptide transport system ATP-binding protein sapF	2.79015	TRUE	3	4.11131			-2.51214	3.23351
glnQ	Glutamine transport ATP-binding protein glnQ	2.78623	TRUE	3	4.67217			2.43311	-2.27939
pyrI	Aspartate carbamoyltransferase regulatory chain	2.7842	TRUE	3	-1.30521			6.10941	0.0181691
trxC	Thioredoxin-2	2.78272	TRUE	5	-0.455323	0	-0.715986	0.259486	7.13418
ispE	4-diphosphocytidyl-2-C-methyl-D-erythritol kinase	2.77339	TRUE	3	3.20088			0.653839	0.948936
gshA	Glutamate--cysteine ligase	2.76938	TRUE	5	0.294523	1.1303	0.0112801	4.03935	0.717067
fldA	Flavodoxin-1	2.76719	TRUE	5	0.774074	-0.162698	-1.57377	1.65713	5.49287
yrdD	Uncharacterized protein yrdD	2.76713	TRUE	3	3.99556			-1.08708	1.88432
pqqL	Probable zinc protease pqqL	2.75909	TRUE	3	1.54312			-0.080786	3.31654
gmhB	D,D-heptose 1,7-bisphosphate phosphatase	2.75318	TRUE	3	-0.155393			3.61233	1.3117
pckA	Phosphoenolpyruvate carboxykinase [ATP]	2.73756	TRUE	4	7.3487	-2.16775		-7.05454	7.3487
ycgR	Uncharacterized protein ycgR	2.73325	TRUE	3	3.81713	-4.55951	5.4765
hemD	Uroporphyrinogen-III synthase	2.72242	TRUE	3	3.81788			0.75619	0.141301
pflA	Pyruvate formate-lyase 1-activating enzyme	2.71313	TRUE	3	4.95047			-1.20668	0.955495
cheY	Chemotaxis protein cheY	2.71299	TRUE	4	4.96635	-4.19763	6.37539	-1.71814
ycbB	Uncharacterized protein ycbB	2.7061	TRUE	3	0.578257			-1.57611	5.68495
rng	Ribonuclease G	2.7007	TRUE	4	-1.95578	0.116869		5.15764	2.08267
dacB	D-alanyl-D-alanine carboxypeptidase dacB	2.68752	TRUE	3	-0.335767			2.13288	2.85781
mnmE	tRNA modification GTPase mnmE	2.68694	TRUE	3	2.43426			1.47672	0.742939
eutL	Ethanolamine utilization protein eutL	2.67932	TRUE	3	3.70389			-1.09669	2.03352
hcxB		2.668	TRUE	5	-3.56919	1.97104	4.26784	7.05454	-3.75839
sufA	Protein sufA	2.66507	TRUE	4	-3.28817	0.389373		1.73354	6.4954
csdE	Uncharacterized sufE-like protein ygdK	2.65909	TRUE	4	0.106846		-2.83377	3.02044	5.02467
psd	Phosphatidylserine decarboxylase proenzyme	2.64516	TRUE	4	2.70336	0.986482		3.38857	-1.7881
mdoG	Glucans biosynthesis protein G	2.64268	TRUE	5	-0.560193	1.1343	0.563998	6.15141	-1.3803
phoQ	Sensor protein phoQ; Sensor protein	2.63956	TRUE	3	2.88941			0.724107	0.958337
yecA	Uncharacterized protein yecA	2.62441	TRUE	3	4.26772			2.3739	-2.096
narL	Nitrate/nitrite response regulator protein narL	2.61859	TRUE	3	0.420605			2.60313	1.5118
ppc	Phosphoenolpyruvate carboxylase	2.61348	TRUE	5	-7.3487	5.86342	7.3487	7.05454	-7.07403
macA	Macrolide-specific efflux protein macA	2.59562	TRUE	3	3.27084			0.989791	0.235118
mgtA	Magnesium-transporting ATPase, P-type 1	2.59199	TRUE	3	5.40863			0.868071	-1.78724
tusA	Sulfurtransferase tusA	2.58352	TRUE	3	0.500636			1.72793	2.24622
lptF	Lipopolysaccharide export system permease protein lptF	2.57487	TRUE	3	4.03656			-1.80177	2.22503
orn	Oligoribonuclease	2.56992	TRUE	4	0.63219	-0.912805		2.47683	2.94363
lapB		2.56605	TRUE	3	3.06446			-1.2488	2.62886
pspB	Phage shock protein B	2.558	TRUE	4	2.31411		-4.20322	4.45585	2.54926
plsX	Fatty acid/phospholipid synthesis protein plsX	2.54162	TRUE	3	4.53999			1.51015	-1.64793
aspA	Aspartate ammonia-lyase	2.53752	TRUE	3	4.10095			-7.05454	7.3487
ptsP	Phosphoenolpyruvate-protein phosphotransferase ptsP	2.5335	TRUE	3	2.42446			1.57719	0.386506
yjjV	Uncharacterized deoxyribonuclease yjjV	2.5225	TRUE	3	1.07844			-0.266787	3.55745
aroE	Shikimate dehydrogenase; Quinate/shikimate dehydrogenase	2.51071	TRUE	4	-0.681847		0.130716	1.02896	4.54359
lnt	Apolipoprotein N-acyltransferase	2.50919	TRUE	3	0.57758			0.0253731	3.7431
dsbG	Thiol:disulfide interchange protein dsbG	2.49877	TRUE	3	0.344322			1.50252	2.48114
mgsA	Methylglyoxal synthase	2.49252	TRUE	3	1.55592	0			2.76124
thiL	Thiamine-monophosphate kinase	2.48833	TRUE	4	1.64844	0		0.943007	2.38521
rsd	Regulator of sigma D	2.47851	TRUE	3	3.50626			1.50841	-0.721762
gltL	Glutamate/aspartate transport ATP-binding protein gltL	2.47546	TRUE	4	2.89065	0.551606		3.96041	-2.45176
prmB	Uncharacterized adenine-specific methylase yfcB	2.46903	TRUE	5	0.770838	2.04485	-1.61806	5.58116	-1.25788
msrC		2.45699	TRUE	3	-1.54229			6.05702	-0.259107
cydC	ATP-binding/permease protein cydC	2.45403	TRUE	3	-0.227607			2.55587	1.92224
pdxA	4-hydroxythreonine-4-phosphate dehydrogenase	2.45019	TRUE	3	2.9332			2.41199	-1.10133
murG	UDP-N-acetylglucosamine--N-acetylmuramyl-(pentapeptide) pyrophosphoryl-undecaprenol N-acetylglucosamine transferase	2.44701	TRUE	3	1.46733			-0.551407	3.32242
zapE		2.44689	TRUE	3	2.07011			2.06735	0.100681
metAS		2.44515	TRUE	5	-3.16951	5.28526	4.59105	6.10941	-7.3487
matP		2.44401	TRUE	3	1.53268			0.104779	2.59569
gcvR	Glycine cleavage system transcriptional repressor	2.43597	TRUE	3	1.94334			4.70953	-2.43364
znuA	High-affinity zinc uptake system protein znuA	2.43418	TRUE	3	-3.5608			6.50297	1.27395
yffS	Uncharacterized protein yffS	2.42992	TRUE	3	3.9832			-1.8506	2.07614
menB	Naphthoate synthase	2.42131	TRUE	3	3.66381			0.214865	0.315158
yiaF	Uncharacterized protein yiaF	2.41659	TRUE	4	2.02365		-1.51874	1.18055	3.14772
nudC	NADH pyrophosphatase	2.40939	TRUE	3	1.57346			4.97766	-2.37793
pdxB	Erythronate-4-phosphate dehydrogenase	2.40759	TRUE	5	-0.0318431	0.173975	1.10822	6.59884	-2.46565
potG	Putrescine transport ATP-binding protein potG	2.40717	TRUE	3	2.37573			4.0048	-2.21119
hisC	Histidinol-phosphate aminotransferase	2.40393	TRUE	5	-1.34036	5.19867	4.33604	2.93992	-5.75892
stpA	DNA-binding protein stpA	2.40062	TRUE	5	-6.4944	-1.89938	7.18914	7.05454	-0.481933
ycdX	Putative hydrolase ycdX	2.39175	TRUE	3	1.11745			4.22006	-1.19489
ynfB	UPF0482 protein ynfB	2.39039	TRUE	5	4.05706	1.00992	-2.41542	1.71174	0.981781
ybhL	Inner membrane protein ybhL	2.38722	TRUE	3	1.20252			-0.519863	3.45212
nlpD	Lipoprotein nlpD	2.38441	TRUE	5	1.34496	1.35845	-0.885299	0.24229	3.27132
alaC		2.38196	TRUE	3	3.09262			0.00639752	1.02666
ydjF	Uncharacterized HTH-type transcriptional regulator ydjF	2.38131	TRUE	3	3.99755			0.0501186	0.0768704
mtnN	5'-methylthioadenosine/S-adenosylhomocysteine nucleosidase	2.37932	TRUE	5	-0.311365	2.1859	-0.664161	2.66521	1.44474
mdoH	Glucans biosynthesis glucosyltransferase H	2.37268	TRUE	3	1.87868			-0.422981	2.6539
cca	Multifunctional CCA protein	2.36924	TRUE	3	3.25735			-1.64521	2.49151
livF	High-affinity branched-chain amino acid transport ATP-binding protein livF	2.35736	TRUE	5	2.62958	-1.27587	0.897793	3.81244	-0.792714
ppa	Inorganic pyrophosphatase	2.33156	TRUE	5	-0.15619	-1.20328	0.242117	0.628878	5.702
lacI	Lactose operon repressor	2.32369	TRUE	4	1.16038	1.38608		2.05945	0.0414643
gnsB	Protein gnsB	2.31912	TRUE	4	2.1985	-1.05702		1.36983	2.12693
hflX	GTP-binding protein hflX	2.31382	TRUE	5	1.88295	1.36938	0	4.1077	-2.18616
surE	Multifunctional protein surE	2.30244	TRUE	3	2.46418			-1.07277	2.59653
lpdA	Dihydrolipoyl dehydrogenase	2.29988	TRUE	5	2.477	2.9774	2.85583	-4.53427	1.36672
yihX	Phosphatase yihX	2.28872	TRUE	3	6.58622			-3.50326	0.881214
hxpA		2.28134	TRUE	4	-0.814089	-0.0652185		3.5205	1.92149
tamA		2.27895	TRUE	3	0.989192			-0.249198	3.20726
traT	IPF_283	2.26351	TRUE	3	5.40613	0.950475	-2.43609
lolE	Lipoprotein-releasing system transmembrane protein lolE	2.26138	TRUE	3	1.31424			-0.204452	2.80703
raiA	Ribosome-associated inhibitor A	2.25611	TRUE	3	2.35841			-5.79942	7.3487
proP	Proline/betaine transporter	2.24787	TRUE	3	-7.3487			5.03534	6.20679
yjgM	Uncharacterized N-acetyltransferase yjgM	2.23837	TRUE	3	-0.0893584			4.57168	-0.60535
alsB	D-allose-binding periplasmic protein	2.23448	TRUE	3	7.3487			-7.05454	3.57607
selA	L-seryl-tRNA(Sec) selenium transferase	2.21112	TRUE	3	-2.86998			5.14791	1.55183
hfq	Protein hfq	2.21036	TRUE	5	3.67298	-0.938476	-1.14309	-0.0072308	3.35835
cdh	CDP-diacylglycerol pyrophosphatase	2.20168	TRUE	3	2.69684			-3.20707	4.32365
yoaB	UPF0076 protein yoaB	2.20126	TRUE	3	1.71239			2.68833	-0.588034
ftsX	Cell division protein ftsX	2.20063	TRUE	3	1.81244			-1.20225	3.20141
rsmI	UPF0011 protein yraL	2.19638	TRUE	5	-1.34012	-0.0657126	1.03942	5.46506	-0.18739
dadX	Alanine racemase, catabolic; Alanine racemase	2.18816	TRUE	3	5.64066			-7.05454	5.20388
ycjF	UPF0283 membrane protein ycjF	2.18307	TRUE	3	3.14496			-1.71312	2.34936
sapA	Peptide transport periplasmic protein sapA	2.17181	TRUE	3	2.47367			-1.36373	2.65174
gntR	HTH-type transcriptional regulator gntR	2.17069	TRUE	3	3.26999			-3.98222	4.47198
modA	Molybdate-binding periplasmic protein	2.16457	TRUE	4	7.3487	-2.32635		-0.151753	-0.541464
yiaJ	HTH-type transcriptional regulator yiaJ	2.16206	TRUE	3	-0.282117			4.09437	-0.0674554
ubiD	3-octaprenyl-4-hydroxybenzoate carboxy-lyase	2.16086	TRUE	3	4.89187			-5.78284	4.63368
livG	High-affinity branched-chain amino acid transport ATP-binding protein livG	2.14671	TRUE	5	1.39103	-2.27152	1.89184	6.10941	-2.32057
lrhA	Probable HTH-type transcriptional regulator lrhA	2.14649	TRUE	3	6.07361			-1.63111	-0.724666
ydjA	Putative NAD(P)H nitroreductase ydjA	2.14233	TRUE	5	-0.443692	0.846991	-0.985978	1.35706	4.01601
gloA	Lactoylglutathione lyase	2.13498	TRUE	3	0.989351			0.108193	2.60034
cbl	HTH-type transcriptional regulator cbl	2.13178	TRUE	3	0.290301			4.6562	-1.25415
phoP	Transcriptional regulatory protein phoP	2.12545	TRUE	5	2.27651	0.780664	-1.03002	5.42706	-2.70155
metI	D-methionine transport system permease protein metI	2.11437	TRUE	4	-0.235632		-1.72431	5.67499	0.513688
yedD	Uncharacterized lipoprotein yedD	2.11159	TRUE	4	1.96752	0.0574958		0.381383	1.81678
fldB	Flavodoxin-2	2.10842	TRUE	3	-1.19085			2.17934	2.66341
ridA		2.09077	TRUE	5	1.36337	-0.673334	2.53775	-4.70754	6.15485
yddE	Uncharacterized isomerase yddE	2.09057	TRUE	3	0.340091			-0.0232402	3.30412
phoU	Phosphate transport system protein phoU	2.07847	TRUE	3	2.98129			-0.46895	1.08767
rbsA		2.07639	TRUE	3	7.3487	-0.701169		-3.05112
rimI	Ribosomal-protein-alanine acetyltransferase	2.0746	TRUE	3	0.690976			0.383169	2.51917
yceB	Uncharacterized lipoprotein yceB	2.06233	TRUE	3	-2.02261			0.372153	5.22252
kdsD	Arabinose 5-phosphate isomerase	2.03815	TRUE	3	0.169557			1.10896	2.25167
pntB	NAD(P) transhydrogenase subunit beta	2.03533	TRUE	5	-7.3487	3.39885	7.3487	7.05454	-5.90227
bisC	Biotin sulfoxide reductase	2.03417	TRUE	3	-0.248728			4.37012	-0.598107
srlR	Glucitol operon repressor	2.0312	TRUE	3	4.0414			-3.61349	3.09023
cnoX		2.03117	TRUE	5	-2.03974	0.379304	3.12661	0.480254	2.5954
rcsC	Sensor kinase protein rcsC; Sensor protein	2.01572	TRUE	3	2.38965			-1.03041	2.13208
sucB	Dihydrolipoyllysine-residue succinyltransferase component of 2-oxoglutarate dehydrogenase complex	2.0125	TRUE	5	3.71627	-0.844056	5.45217	-7.05454	3.23025
hisH	Imidazole glycerol phosphate synthase subunit hisH	2.00399	TRUE	5	-3.04042	3.04558	4.0329	4.14583	-3.70284
ycbX	Uncharacterized protein ycbX	1.99808	TRUE	3	3.41687			4.17503	-4.13112
zapA	Cell division protein zapA	1.98991	TRUE	3	0.417459			2.53411	0.495056
yhdE	Maf-like protein yhdE; Maf-like protein yceF 2	1.98783	TRUE	3	2.36126			0.847739	0.234027
ftsP	Protein sufI	1.98392	TRUE	3	2.67561			0.768599	-0.00795987
aroB	3-dehydroquinate synthase	1.97223	TRUE	5	3.8073	2.66154	-0.937187	5.01443	-6.13604
yebY	Uncharacterized protein yebY	1.97099	TRUE	3	-1.95735			4.79746	0.573753
tsr	Methyl-accepting chemotaxis protein I	1.95479	TRUE	3	3.3858	-7.3487	7.3487
ucpA	Oxidoreductase ucpA	1.9516	TRUE	4	7.3487	-0.787482		-7.05454	4.39651
pxpC		1.94525	TRUE	3	2.32333			0.442842	0.603097
btuB	Vitamin B12 transporter btuB	1.94161	TRUE	5	-1.67687	-1.04186	1.3961	2.98992	2.67427
engB	Probable GTP-binding protein engB	1.93514	TRUE	3	-0.348324			1.51796	2.18213
dcrB	Protein dcrB	1.93005	TRUE	4	-0.805378	1.52772		-2.24607	5.38382
yecD	Isochorismatase family protein yecD; Uncharacterized isochorismatase family protein yecD	1.92618	TRUE	3	3.05564			2.73786	-2.45726
dmsD	Twin-arginine leader-binding protein dmsD	1.91762	TRUE	3	-1.3579			3.12479	1.55452
metC	Cystathionine beta-lyase metC	1.90593	TRUE	4	0.529908	1.28948		7.05454	-5.06207
yebE	Inner membrane protein yebE	1.90332	TRUE	3	3.05261			7.05454	-6.8105
trxB	Thioredoxin reductase	1.89965	TRUE	5	-3.45368	3.09589	2.59808	4.81257	-2.80512
lpxM	Lipid A biosynthesis (KDO)2-(lauroyl)-lipid IVA acyltransferase	1.89669	TRUE	3	1.55794			0.736479	0.990748
aldA	Lactaldehyde dehydrogenase	1.88169	TRUE	5	7.3487	-4.3093	5.44957	-7.05454	2.77317
csqR		1.87903	TRUE	3	4.9762			-6.84189	5.12026
tcdA		1.86527	TRUE	3	2.87816			-0.417928	0.770506
cysG	Siroheme synthase	1.86458	TRUE	3	1.08695			2.38239	-0.239788
rseA	Sigma-E factor negative regulatory protein	1.85999	TRUE	3	1.83235			-0.617356	2.0066
grxA	Glutaredoxin-1	1.85625	TRUE	3	0.578303			0.44857	2.18824
hns	DNA-binding protein H-NS	1.84154	TRUE	5	6.17042	-0.644659	-7.3487	-0.568904	6.50965
ynjE	Putative thiosulfate sulfurtransferase ynjE	1.84035	TRUE	3	4.88725			-4.27088	2.57122
fhuA	Ferrichrome-iron receptor	1.83598	TRUE	5	-3.76797	-0.540543	-2.21763	3.28282	7.3487
ydcY	Uncharacterized protein ydcY	1.83235	TRUE	3	-1.30343			3.86424	0.612921
cydD	ATP-binding/permease protein cydD	1.83225	TRUE	3	0.0522173			1.98645	1.13488
pyrB	Aspartate carbamoyltransferase catalytic chain; Aspartate carbamoyltransferase	1.82891	TRUE	3	-1.34798			7.05454	-2.5388
bamA	Outer membrane protein assembly factor yaeT	1.82225	TRUE	5	3.50002	-0.226671	0.600133	3.33414	-3.13295
add	Adenosine deaminase	1.82017	TRUE	3	6.66148			-7.05454	3.54568
fliG	Flagellar motor switch protein fliG	1.8165	TRUE	3	3.50039	-4.09762	3.74351
yacG	UPF0243 zinc-binding protein yacG	1.81434	TRUE	3	1.65525			-0.486507	1.97379
yihD	Protein yihD	1.81329	TRUE	5	1.72245	1.68055	-0.423472	3.82856	-2.75344
usg	USG-1 protein	1.81031	TRUE	5	1.96512	-0.10738	-1.1694	2.27173	1.0879
entB	Isochorismatase	1.80681	TRUE	3	-4.46335			3.98102	3.61182
mscS	Small-conductance mechanosensitive channel	1.79761	TRUE	5	-7.3487	4.15719	-2.43238	6.94846	2.695
cysE	Serine acetyltransferase	1.79112	TRUE	4	3.24877	1.19968		1.31211	-2.17832
prs	Ribose-phosphate pyrophosphokinase	1.78131	TRUE	5	-0.899585	-0.870192	1.91134	3.03604	0.805511
ddlB	D-alanine--D-alanine ligase B	1.77613	TRUE	3	0.49873			2.87307	-0.295443
groS	10 kDa chaperonin	1.77277	TRUE	5	2.34538	-0.200048	2.9306	-5.93234	4.82043
ppx	Exopolyphosphatase	1.77195	TRUE	3	1.78507			-2.60034	3.88437
ybaL	Inner membrane protein ybaL	1.7658	TRUE	3	3.00915			-3.5209	3.5702
glnE	Glutamate-ammonia-ligase adenylyltransferase	1.76536	TRUE	3	1.62481			-1.14309	2.57598
dnaE	DNA polymerase III subunit alpha	1.73423	TRUE	3	0.889151			-1.26277	3.37739
yahJ	Uncharacterized protein yahJ	1.73293	TRUE	3	1.44692			1.26995	0.284644
acs	Acetyl-coenzyme A synthetase	1.72612	TRUE	4	7.3487	-4.19061		-7.05454	7.3487
cobB	NAD-dependent deacetylase	1.71816	TRUE	3	0.956881			2.19342	-0.174367
coaBC	EcSMS35_3974; ECH74115_5009; EcHS_A3848; EcE24377A_4140	1.71764	TRUE	4	3.44646	0.0719409		-3.18679	3.10366
mltB	Membrane-bound lytic murein transglycosylase B	1.71714	TRUE	3	-0.480343			1.92967	1.52484
yeiE	Uncharacterized HTH-type transcriptional regulator yeiE	1.71431	TRUE	3	2.89076			-2.43491	2.51341
cutC	Copper homeostasis protein cutC	1.70832	TRUE	3	2.27706			-1.75648	2.43832
corC	EcE24377A_0687; ECH74115_0751; EcSMS35_0680; EcHS_A0705; ECDH10B_0727	1.70786	TRUE	5	1.03156	-0.539848	-0.212977	0.130021	3.41014
trpA	Tryptophan synthase alpha chain	1.69272	TRUE	5	-5.63096	-1.22087	4.75768	7.05454	-1.17535
lpxA	Acyl-[acyl-carrier-protein]--UDP-N-acetylglucosamine O-acyltransferase	1.69192	TRUE	4	3.02557	0.0287256		1.68258	-1.35304
yhhM	Uncharacterized protein yhhM	1.6848	TRUE	3	2.5786			0.618873	-0.279319
selD	Selenide, water dikinase	1.68343	TRUE	3	2.96093			-0.835859	0.790717
dnaK	Chaperone protein dnaK	1.67822	TRUE	5	1.64703	-2.75193	5.27615	-7.05454	6.63589
xerC	Tyrosine recombinase xerC	1.67181	TRUE	3	1.54488			-3.29986	4.65064
hemE	Uroporphyrinogen decarboxylase	1.66818	TRUE	3	1.7514			-3.75737	4.89535
yjjX	UPF0244 protein yjjX	1.66384	TRUE	3	-0.420871			2.93745	0.365275
fmt	Methionyl-tRNA formyltransferase	1.66026	TRUE	3	2.86037			-3.8739	3.88919
tyrR	Transcriptional regulatory protein tyrR	1.65763	TRUE	3	1.20582			-1.70499	3.37028
ybeZ	PhoH-like protein	1.63921	TRUE	5	0.506721	0.302158	0.448185	0.886368	1.52196
fliD	Flagellar hook-associated protein 2	1.62724	TRUE	3	5.38627	-6.095	3.52719
argH	Argininosuccinate lyase	1.62593	TRUE	5	-7.3487	3.58487	4.21307	7.05454	-3.86807
pdeK		1.625	TRUE	3	1.758			-1.83167	2.88825
malK	Maltose/maltodextrin import ATP-binding protein malK	1.62189	TRUE	3	2.51503			-7.05454	7.3487
rraB	Uncharacterized protein yjgD	1.62141	TRUE	5	0.620154	-1.6954	-0.422793	2.12773	2.99589
arcB	IPF_251	1.61875	TRUE	3	5.47249			-4.47689	1.80815
aroG	Phospho-2-dehydro-3-deoxyheptonate aldolase, Phe-sensitive	1.61859	TRUE	5	-7.3487	0.0908767	5.69092	7.05454	-1.86836
talB	Transaldolase B; Transaldolase	1.61434	TRUE	5	-4.80127	-1.07598	5.9076	-0.692272	4.27171
yagU	Inner membrane protein yagU	1.60163	TRUE	5	-1.24634	0.483135	-1.29884	-0.0791918	5.72258
rpoN	RNA polymerase sigma-54 factor	1.59733	TRUE	4	3.39909	-0.0241331		1.33556	-1.51585
pxpB		1.59493	TRUE	3	2.35056			3.40976	-2.99782
argG	Argininosuccinate synthase	1.59421	TRUE	5	-7.3487	3.85893	7.3487	7.05454	-7.3487
tsaE		1.59368	TRUE	3	0.825519			4.10512	-2.1703
modF	Putative molybdenum transport ATP-binding protein modF	1.56426	TRUE	3	-1.86255			7.05454	-2.48262
ybiV	Sugar phosphatase supH	1.56015	TRUE	3	-3.16401			5.42022	0.446055
fkpA	FKBP-type peptidyl-prolyl cis-trans isomerase fkpA	1.55469	TRUE	5	-0.637403	-0.344071	2.71623	-0.67281	2.41444
deoD	Purine nucleoside phosphorylase deoD-type	1.54561	TRUE	5	6.26771	-0.565645	0.747831	-7.05454	4.06073
cstA	Carbon starvation protein A	1.54499	TRUE	4	7.3487	-2.10675		-5.31142	3.15945
yafC	Uncharacterized HTH-type transcriptional regulator yafC	1.53942	TRUE	3	2.17162			-1.45742	1.95215
glyA	Serine hydroxymethyltransferase	1.53411	TRUE	5	-7.3487	1.12369	7.3487	7.05454	-4.74784
minC	Septum site-determining protein minC; Probable septum site-determining protein minC	1.52703	TRUE	3	-1.10342			3.49757	0.250753
yfaY		1.49637	TRUE	3	1.86047			-0.260042	0.991355
tamB		1.48472	TRUE	3	2.0308			-4.74268	5.28349
glnB	Nitrogen regulatory protein P-II 1	1.48428	TRUE	5	-1.33901	1.22001	0.497503	1.42121	1.51924
cspD	Cold shock-like protein cspD	1.48012	TRUE	4	7.3487	-0.253044	2.27161	-6.40702
alr	Alanine racemase, biosynthetic; Alanine racemase	1.47569	TRUE	3	1.62242			-1.22653	2.16008
sad	Aldehyde dehydrogenase-like protein yneI	1.46985	TRUE	3	-0.429379			1.90452	1.07071
tilS	tRNA(Ile)-lysidine synthase	1.46842	TRUE	3	0.139383			0.898348	1.50565
metK	S-adenosylmethionine synthetase	1.46627	TRUE	5	-7.3487	3.72967	5.46686	7.05454	-5.6237
hflC	Protein hflC	1.45407	TRUE	4	0.498992	0.716594		0.18606	1.50649
trmL		1.44992	TRUE	3	0.291853			0.626348	1.59313
ygfB	UPF0149 protein ygfB	1.44825	TRUE	3	0.288042			1.07467	1.14573
mtfA	Protein mtfA	1.4478	TRUE	4	7.3487	-0.0840818		-6.66158	2.29256
hldE	Bifunctional protein hldE	1.44568	TRUE	5	0.103742	0.235915	2.4319	2.35367	-1.89258
allR	HTH-type transcriptional repressor allR	1.4319	TRUE	5	-2.33296	1.38932	0	4.64227	-0.496792
ybiU	Uncharacterized protein ybiU	1.42447	TRUE	3	-5.55668			3.06527	4.95866
malE	Maltose-binding periplasmic protein	1.42084	TRUE	4	5.56278	-0.581357		-7.05454	4.9148
asnS	Asparaginyl-tRNA synthetase	1.41752	TRUE	5	-3.25143	-1.66278	5.5134	6.9994	-4.42892
gcvA	Glycine cleavage system transcriptional activator	1.41705	TRUE	3	2.47673			-0.179641	0.157311
dgoR	Galactonate operon transcriptional repressor	1.41134	TRUE	3	2.28128			-0.0591616	0.222403
tusC	Protein tusC	1.41029	TRUE	3	1.05631			-2.04382	3.4302
purE	Phosphoribosylaminoimidazole carboxylase catalytic subunit	1.40763	TRUE	5	-5.17168	-0.270427	1.80152	7.05454	-0.266401
sbcB	Exodeoxyribonuclease I	1.39681	TRUE	3	1.70278			-2.71312	3.42968
slyX	Protein slyX	1.39584	TRUE	3	-0.144463			0.928052	1.63408
kdgR	Transcriptional regulator kdgR	1.38806	TRUE	5	3.47955	-0.759138	-0.596759	-1.97736	2.9575
frmR	Transcriptional repressor frmR	1.38555	TRUE	3	-0.166405			2.05264	0.513613
ilvA	Threonine dehydratase biosynthetic	1.38178	TRUE	5	-6.97486	4.40105	4.51589	7.05454	-5.90686
solA	N-methyl-L-tryptophan oxidase	1.37575	TRUE	5	-1.98779	2.23869	2.30971	7.05454	-6.53887
smpB	SsrA-binding protein	1.37487	TRUE	3	-1.23493			0.130054	3.48622
ltaE	Low specificity L-threonine aldolase	1.34352	TRUE	4	3.58961		-0.43302	1.9386	-2.40815
metB	Cystathionine gamma-synthase	1.3367	TRUE	4	1.26345	-0.311358		7.00953	-5.28823
yacL	UPF0231 protein yacL	1.33435	TRUE	3	1.20722			-1.9863	3.09023
topA	DNA topoisomerase 1	1.33218	TRUE	5	2.67305	-0.095771	-1.89234	-1.03853	3.33243
ldcA	Muramoyltetrapeptide carboxypeptidase	1.33096	TRUE	4	-0.0332612	0.8962		4.26978	-2.47081
yfgD	Uncharacterized protein yfgD	1.32473	TRUE	5	-0.167891	-1.23731	2.2785	1.69995	0.388929
mlc	Z2587; APECO1_677; c1985; UTI89_C1781	1.31126	TRUE	3	2.45176			-1.74399	1.56339
lapA		1.30597	TRUE	3	2.62683			-0.115226	-0.249603
ptsH	Phosphocarrier protein HPr	1.29839	TRUE	4	-2.32613		0.892733	5.4275	-1.39732
gdhA	NADP-specific glutamate dehydrogenase	1.29678	TRUE	5	-7.3487	-0.0411346	7.3487	7.05454	-4.11372
tldD	Protein tldD	1.29333	TRUE	3	1.99161			2.32693	-2.07844
bioA	Adenosylmethionine-8-amino-7-oxononanoate aminotransferase	1.27677	TRUE	3	-0.903585			-2.21152	5.32653
yifK	Probable transport protein yifK	1.27259	TRUE	3	-1.13697			0.441029	2.90014
ptsI	Phosphoenolpyruvate-protein phosphotransferase	1.26347	TRUE	5	-7.3487	1.50731	7.23798	7.05454	-5.62593
yqhD	Alcohol dehydrogenase yqhD	1.25477	TRUE	4	-5.75073	0.911561		0	7.3487
holB	DNA polymerase III subunit delta'	1.2534	TRUE	3	0.584777			1.6023	-0.0161266
rsxG	Electron transport complex protein rnfG	1.25263	TRUE	3	-1.27056			3.48151	-0.0413282
prc	Tail-specific protease	1.2521	TRUE	5	2.02133	0.767137	0	7.05454	-7.04321
minE	Cell division topological specificity factor	1.24752	TRUE	5	4.01031	2.46331	2.41611	-1.2354	-4.86479
gudD	Glucarate dehydratase	1.22716	TRUE	3	2.67635			-3.40194	2.8511
rbsK	Ribokinase	1.22233	TRUE	5	7.3487	-2.9771	2.19729	-7.05454	3.21886
ytfP	UPF0131 protein ytfP	1.21388	TRUE	4	0.413628	1.27434		1.87277	-1.13299
rsmC	Ribosomal RNA small subunit methyltransferase C	1.1847	TRUE	5	0.190977	-0.0684985	-0.316576	2.91046	-0.0673012
holD	DNA polymerase III subunit psi	1.17402	TRUE	3	1.81842			-0.0137869	0.228831
diaA	DnaA initiator-associating protein diaA	1.16983	TRUE	3	1.23362			-0.185416	0.978004
ppiB	Peptidyl-prolyl cis-trans isomerase B; Peptidyl-prolyl cis-trans isomerase	1.16852	TRUE	5	0.159768	1.10771	-2.36562	1.15015	2.56089
thiE		1.16345	TRUE	3	-0.215961	0.319958	1.91115
pdxK	Pyridoxine kinase	1.16057	TRUE	4	0.580505	0.0610419		0.24645	1.43314
eco	Ecotin	1.16032	TRUE	3	2.00973			-7.05454	7.05454
ung	Uracil-DNA glycosylase	1.14815	TRUE	3	1.0794			-2.05058	2.95983
thrB	Homoserine kinase	1.14432	TRUE	5	-7.3487	1.23808	-1.08209	7.05454	2.69694
bglA	6-phospho-beta-glucosidase bglA	1.13831	TRUE	3	1.60508			1.22463	-0.858103
ydgJ	Uncharacterized oxidoreductase ydgJ	1.12758	TRUE	3	0.820092			-1.18229	2.31523
cusS	Sensor kinase cusS; Sensor protein	1.12065	TRUE	3	6.48946			2.2862	-6.83464
guaC	GMP reductase	1.11858	TRUE	5	-4.82975	2.02456	2.38658	7.05454	-4.13471
csdA	Cysteine sulfinate desulfinase	1.11339	TRUE	3	1.41122			1.49103	-0.9738
ribC	Riboflavin synthase alpha chain	1.10248	TRUE	3	-1.05365			0.348567	2.61463
dnaA	Chromosomal replication initiator protein dnaA	1.09946	TRUE	4	2.32308	2.45726		-0.484117	-2.09732
macB		1.09131	TRUE	3	0.193621			1.05156	0.645021
pfkA	6-phosphofructokinase; 6-phosphofructokinase isozyme 1	1.08927	TRUE	5	-3.2224	0.714483	-0.378806	5.7483	-0.425901
ispF	2-C-methyl-D-erythritol 2,4-cyclodiphosphate synthase	1.08678	TRUE	4	2.15699	0.874088		-0.634502	-0.223021
purA	Adenylosuccinate synthetase	1.07983	TRUE	5	-6.68039	0.848479	7.3487	3.38025	-2.48248
mukF	Chromosome partition protein mukF	1.07475	TRUE	3	4.67168			-1.64677	-1.16339
mnmA	tRNA-specific 2-thiouridylase mnmA	1.06432	TRUE	3	0.158837			5.74713	-4.06251
elbB	Enhancing lycopene biosynthesis protein 2	1.05372	TRUE	5	5.63409	-0.322785	0.760302	-5.91449	2.19908
rfaG	Lipopolysaccharide core biosynthesis protein rfaG	1.03994	TRUE	3	3.36333			-2.9515	1.38939
serS	Seryl-tRNA synthetase	1.03593	TRUE	5	-0.758182	0.780824	2.6192	-2.94641	2.621
polA	DNA polymerase I	1.0332	TRUE	4	5.30844	-1.40922		-3.61877	1.78595
dksA	DnaK suppressor protein	1.03231	TRUE	5	0.655714	0	-0.528187	-5.07439	7.25519
tmk	Thymidylate kinase	1.02643	TRUE	4	-0.239974		-0.226259	-0.475892	2.99498
rlmH		1.02527	TRUE	3	-0.994591			-0.603426	3.37384
ilvN	Acetolactate synthase isozyme 1 small subunit	1.02019	TRUE	4	5.15342	1.46422		1.7919	-6.36916
yhaJ	Uncharacterized HTH-type transcriptional regulator yhaJ	1.01709	TRUE	3	1.48463			0.101291	0.175719
mdoD	Glucans biosynthesis protein D	1.01248	TRUE	4	0.801007	0.233388		2.42129	-1.43072
dnaG	DNA primase	1.00938	TRUE	3	3.23609			-3.38694	1.89915
cysP	Thiosulfate-binding protein	0.994592	TRUE	5	1.13616	-0.674112	-4.00417	7.05454	-1.28845
pqiB	Paraquat-inducible protein B	0.994469	TRUE	3	-1.32559			-3.05321	6.10126
yhbY	RNA-binding protein yhbY	0.994268	TRUE	5	1.93062	-0.997811	-2.36411	-1.07872	4.73327
cusR	Transcriptional regulatory protein cusR	0.973378	TRUE	5	4.33995	0.729371	-2.89279	7.00953	-7.00953
lptB	Lipopolysaccharide export system ATP-binding protein lptB	0.973133	TRUE	5	3.85488	-1.25888	0.542034	2.28394	-3.24597
prlC	Oligopeptidase A	0.969445	TRUE	5	3.96428	0.80703	4.18173	-3.9784	-2.80689
artP	Arginine transport ATP-binding protein artP	0.966671	TRUE	4	2.69044		-3.97833	0.0476705	3.17356
pspA	Phage shock protein A	0.962532	TRUE	5	0.0177003	0.668608	-5.33301	6.99432	-0.195331
yadG	Uncharacterized ABC transporter ATP-binding protein yadG	0.959632	TRUE	3	3.16721			-1.01478	-0.490293
aroC	Chorismate synthase	0.957859	TRUE	4	-0.597788	0		6.34602	-3.83251
ydiJ	Uncharacterized protein ydiJ	0.923028	TRUE	5	3.19749	-2.22356	1.38418	7.05454	-7.3487
bioD1		0.911709	TRUE	3	-1.44676			1.33462	1.69126
lgt	Prolipoprotein diacylglyceryl transferase	0.891229	TRUE	4	0	0.620675	1.8957		-0.733916
oxyR	Hydrogen peroxide-inducible genes activator	0.890845	TRUE	5	1.41198	2.41866	-0.927446	4.62175	-5.53295
bamE	Small protein A	0.885065	TRUE	4	0.641447		-3.18786	2.61205	1.70449
hisD	Histidinol dehydrogenase	0.881489	TRUE	5	-4.26472	3.89394	3.07378	3.12596	-3.85788
cueO	Blue copper oxidase cueO	0.877022	TRUE	5	1.21983	0.337112	2.51214	5.24069	-7.3487
ilvM	Acetolactate synthase isozyme 2 small subunit	0.873656	TRUE	3	-0.659658	0.0978179	2.07506
eda	KHG/KDPG aldolase	0.865961	TRUE	5	-1.81254	0.891635	-0.575844	0.757825	2.67527
hemG	Protoporphyrinogen oxidase	0.860996	TRUE	3	1.05187			-1.94398	2.3834
ubiK		0.846349	TRUE	3	2.1241			1.47889	-2.13707
glk	Glucokinase	0.833777	TRUE	5	4.95619	-1.9325	2.40892	1.11761	-4.68582
creA	Protein creA	0.829628	TRUE	3	1.03514			-1.88767	2.28948
wecG	Probable UDP-N-acetyl-D-mannosaminuronic acid transferase	0.824311	TRUE	3	2.35744			-1.85218	0.922492
bioH	Carboxylesterase bioH	0.823897	TRUE	3	0.471688			0.880647	0.0746966
kch	Putative potassium channel protein	0.815913	TRUE	3	-0.510921			0.71716	1.20696
tsaC		0.806833	TRUE	3	-0.556511			1.37396	0.580027
yhjE	Inner membrane metabolite transport protein yhjE	0.796321	TRUE	3	-3.94564	0.620392	4.70452
kbl	2-amino-3-ketobutyrate coenzyme A ligase	0.795452	TRUE	3	3.16081			-7.05454	5.27149
yigI	Uncharacterized protein yigI	0.794522	TRUE	3	-0.678493			-0.981124	3.03577
yejL	UPF0352 protein yejL	0.792944	TRUE	3	-1.60851			1.25925	1.72268
ribD	Riboflavin biosynthesis protein ribD	0.786205	TRUE	3	-0.470034			-0.326363	2.15814
nrdR	Transcriptional repressor nrdR	0.773087	TRUE	3	0.0571805			2.32401	-1.04217
murB	UDP-N-acetylenolpyruvoylglucosamine reductase	0.770818	TRUE	3	0.690605			0.114352	0.530139
mscK		0.770798	TRUE	3	-1.02225			-3.74117	6.09848
lpxD	UDP-3-O-[3-hydroxymyristoyl] glucosamine N-acyltransferase	0.763689	TRUE	4	1.91965	-0.073564		0.736927	-1.05564
mlaB	Uncharacterized protein yrbB	0.763306	TRUE	5	0.257301	0.596047	-0.428895	-0.196149	1.4785
fdhD	Protein fdhD	0.75582	TRUE	3	2.53629			-0.796055	-0.431112
acpP	Acyl carrier protein	0.743441	TRUE	5	-0.994606	0.623678	-1.72954	1.27998	2.48287
tdk	Thymidine kinase	0.737619	TRUE	4	-1.5245	1.19482		-1.36865	3.17357
seqA	Protein seqA	0.733171	TRUE	4	1.16157	-1.62108		-0.507347	2.4332
murE	UDP-N-acetylmuramoyl-L-alanyl-D-glutamate--2,6-diaminopimelate ligase	0.72366	TRUE	5	-1.74571	1.1402	-0.735472	3.72802	-0.768893
lamB	Maltoporin	0.723178	TRUE	3	4.44857			-7.05454	3.85855
lepB	Signal peptidase I	0.719746	TRUE	3	-0.467667			0.0506788	1.66362
fliL	Flagellar fliL protein	0.707106	TRUE	3	-0.0528486	-1.69015	2.96774
cydB	Cytochrome d ubiquinol oxidase subunit 2	0.703089	TRUE	3	1.4307			2.75482	-2.96774
sspA	Stringent starvation protein A	0.697086	TRUE	5	1.73994	0.26657	-2.16278	-0.345325	2.06034
argC	N-acetyl-gamma-glutamyl-phosphate reductase	0.687685	TRUE	5	-3.08536	2.77925	3.55745	4.72334	-6.43697
rstA	Transcriptional regulatory protein rstA	0.684444	TRUE	3	1.10282			3.84548	-3.76281
xerD	Tyrosine recombinase xerD	0.681717	TRUE	3	1.73069			-1.44292	0.893004
tatB	Sec-independent protein translocase protein tatB homolog; Sec-independent protein translocase protein tatB	0.681616	TRUE	3	0.462276			0.229777	0.48854
folA	Dihydrofolate reductase; Dihydrofolate reductase type 1	0.672433	TRUE	3	1.56582			-4.25741	3.85628
gatD	Galactitol-1-phosphate 5-dehydrogenase	0.660263	TRUE	3	7.3487			-7.05454	0.849449
yhiN	Uncharacterized protein yhiN	0.653381	TRUE	3	-0.369167			-0.678379	2.17923
ribE		0.652896	TRUE	5	-1.07771	-0.753082	4.34785	-0.161145	-0.895997
ribE		0.651107	TRUE	5	-1.07771	-0.757083	4.34785	-0.161145	-0.895997
rsgA	Putative ribosome biogenesis GTPase rsgA	0.642524	TRUE	4	2.0544	1.1756		2.58459	-4.52954
clpP	ATP-dependent Clp protease proteolytic subunit	0.631408	TRUE	5	0.884048	0	-4.51701	1.81342	3.23141
thrA	Bifunctional aspartokinase/homoserine dehydrogenase 1	0.629983	TRUE	5	-7.3487	5.69062	0.253503	7.05454	-4.24128
thiC		0.628206	TRUE	3	-1.22176	-0.134314	2.44416
spoT	Guanosine-3',5'-bis(diphosphate) 3'-pyrophosphohydrolase	0.618849	TRUE	3	3.15255			-6.92356	4.84288
gutQ	Protein gutQ	0.614228	TRUE	3	1.66029			-1.04189	0.44548
ghrA	Glyoxylate/hydroxypyruvate reductase A	0.613936	TRUE	5	1.15876	-0.162388	-2.18104	4.32889	-1.77143
mlaA	Lipoprotein vacJ	0.610936	TRUE	3	0.0134918			-1.84775	2.89243
ebgR	HTH-type transcriptional regulator ebgR	0.61033	TRUE	3	2.06431			-1.14549	0.138304
nudJ	Phosphatase nudJ	0.607349	TRUE	3	-0.384551			0.586091	0.85042
map	Methionine aminopeptidase	0.602789	TRUE	5	-2.42101	0.34334	-2.05375	1.40823	4.07106
yejK	Nucleoid-associated protein ndpA	0.594939	TRUE	3	1.15193			3.88371	-4.00517
fruB	Multiphosphoryl transfer protein	0.586143	TRUE	3	-2.85402			-2.60321	6.47245
htpG	Chaperone protein htpG	0.58255	TRUE	5	0.70642	-1.82766	3.89659	-7.05454	5.58181
ypeA	Acetyltransferase ypeA	0.532341	TRUE	3	0.593007			0.914767	-0.585732
pmbA	Protein pmbA	0.531708	TRUE	5	-1.31249	0.244834	0.453465	3.53541	-1.73229
erpA	Iron-sulfur cluster insertion protein erpA	0.529464	TRUE	5	-3.18931	-0.220007	-1.12027	2.44921	3.2643
galT	Galactose-1-phosphate uridylyltransferase	0.517657	TRUE	3	4.627			-7.05454	3.32415
ftsA	Cell division protein ftsA	0.471809	TRUE	4	0.749429	0.649803		2.88128	-3.33689
aroL	Shikimate kinase 2	0.467079	TRUE	3	-1.08345			7.05454	-5.16209
uxuA	Mannonate dehydratase	0.463332	TRUE	3	7.3487			-7.05454	0.508353
ghrB		0.444537	TRUE	4	-7.03116	4.12791		6.69329	-2.90097
rsmD	Ribosomal RNA small subunit methyltransferase D	0.43916	TRUE	3	0.012497			0.0905559	0.657595
ribF	Riboflavin biosynthesis protein ribF	0.434899	TRUE	3	0.0082323			1.63346	-0.888423
fabI	Enoyl-[acyl-carrier-protein] reductase [NADH]	0.42461	TRUE	5	-1.38277	0.663749	7.3487	-2.33683	-3.34339
hflK	Protein hflK	0.407291	TRUE	5	0.352262	0.0562332	-0.332606	0.687946	0.146895
yciH	Uncharacterized protein yciH	0.406992	TRUE	3	-0.528402			3.57068	-2.33735
rsuA	Pseudouridine synthase; Ribosomal small subunit pseudouridine synthase A	0.404007	TRUE	3	-3.52907			6.2458	-2.01697
glnA	Glutamine synthetase	0.400299	TRUE	5	-7.3487	0.836042	7.3487	7.05454	-6.99548
glnG	Nitrogen regulation protein NR(I)	0.3974	TRUE	4	-1.03146	-0.0708553		7.05454	-5.15742
nrdE	Ribonucleoside-diphosphate reductase; Ribonucleoside-diphosphate reductase 2 subunit alpha	0.39589	TRUE	3	-1.83501			-0.569525	3.09023
yheO	Uncharacterized protein yheO	0.389898	TRUE	3	0.872714			0.688331	-0.885722
pifC		0.373655	TRUE	3	2.57221	-1.06542	-0.859607
bioF	8-amino-7-oxononanoate synthase	0.368112	TRUE	3	-1.79766			-0.255936	2.69119
nadC	Nicotinate-nucleotide pyrophosphorylase [carboxylating]	0.367841	TRUE	3	-1.17098			5.31142	-3.50332
pncA	Pyrazinamidase/nicotinamidase	0.351472	TRUE	3	1.38958	-0.0872848			-0.693531
ruvA	Holliday junction ATP-dependent DNA helicase ruvA	0.34444	TRUE	3	-0.193524			-1.45129	2.2414
proB	Glutamate 5-kinase	0.341227	TRUE	5	-1.36895	0.389373	-0.258025	6.98442	-4.98381
kdpB		0.324336	TRUE	3	0.462627	-0.848568	0.947707
pncC		0.319847	TRUE	3	2.93515			-2.34428	-0.0368803
deoR	Deoxyribose operon repressor	0.30936	TRUE	3	0.124847			1.20553	-0.794546
folE	GTP cyclohydrolase 1	0.299328	TRUE	5	-7.3487	1.07598	3.48408	7.05454	-3.59658
metG	Methionyl-tRNA synthetase	0.290503	TRUE	5	-5.68203	1.17679	3.91971	7.05454	-5.81942
alaA		0.28231	TRUE	5	4.87413	-0.642973	2.32282	-1.94084	-3.98187
avtA	Valine--pyruvate aminotransferase	0.281494	TRUE	5	-2.59722	0.781669	0.368451	6.71566	-4.63912
wecE		0.281491	TRUE	4	-0.419894	0.201519		0.886551	-0.105195
syd	Protein syd	0.272429	TRUE	3	0.176339			0.760426	-0.464904
thiB	Thiamine-binding periplasmic protein	0.261956	TRUE	3	-1.5478	0.212174	1.78934
cirA	Colicin I receptor	0.258475	TRUE	5	-7.3487	-1.81558	2.39355	0	7.3487
yfcZ	UPF0381 protein yfcZ	0.246345	TRUE	4	2.19522	-0.754172		-5.39705	4.44869
yggS	UPF0001 protein yggS	0.243503	TRUE	5	-2.08122	0	-0.970866	2.94664	0.649938
bamB	Lipoprotein yfgL	0.242142	TRUE	5	0.722853	0.226469	-0.790519	0.631334	-0.248691
xthA	Exodeoxyribonuclease III	0.221582	TRUE	5	-0.604005	0.258811	0.0848805	0.703088	0.052698
atpF	ATP synthase subunit b; ATP synthase B chain	0.205507	TRUE	5	-0.609196	-1.65434	3.51236	-1.13461	0.345317
ptsG	PTS system glucose-specific EIICB component	0.199768	TRUE	5	-7.3487	-4.10219	6.44189	7.05454	-1.59884
yffB	Protein yffB	0.199417	TRUE	3	2.09221			-5.67291	3.9261
dnaB	Replicative DNA helicase	0.188994	TRUE	3	-0.643555			1.89844	-0.927534
ompX	Outer membrane protein X	0.167861	TRUE	5	-5.97086	3.19577	-5.79378	7.05454	1.88968
tyrS	Tyrosyl-tRNA synthetase	0.165719	TRUE	5	-3.4787	1.43008	1.46942	3.75722	-2.80746
ygiF	Uncharacterized protein ygiF	0.165503	TRUE	5	-0.591053	0.617835	-0.257232	2.57738	-1.97685
bamD	UPF0169 lipoprotein yfiO	0.1639	TRUE	5	-3.03103	0.85451	1.22622	2.43094	-1.11415
eutB	Ethanolamine ammonia-lyase heavy chain	0.142541	TRUE	3	1.67825			-1.87404	0.442676
pifA	pO103_61	0.140892	TRUE	3	0.901249	0.0539186	-0.711136
aroH	Phospho-2-dehydro-3-deoxyheptonate aldolase, Trp-sensitive	0.136248	TRUE	4	-3.21848		-3.58216	7.05454	0.0185956
accB	Biotin carboxyl carrier protein of acetyl-CoA carboxylase	0.131228	TRUE	5	-0.330694	-0.822595	0.84898	-2.03331	2.63105
thiD	Phosphomethylpyrimidine kinase	0.126316	TRUE	4	0.388347	1.50029	0.517814		-2.15382
hemL	Glutamate-1-semialdehyde 2,1-aminomutase	0.121246	TRUE	5	-2.89746	0.285431	1.15355	4.41479	-2.68521
truD	tRNA pseudouridine synthase D	0.117666	TRUE	3	-0.97868			1.51798	-0.335499
rsmA	b0051	0.114925	TRUE	3	-0.247246			-1.25043	1.69673
hisF	Imidazole glycerol phosphate synthase subunit hisF	0.11444	TRUE	5	-3.35165	4.55683	2.65207	3.11856	-6.71991
ydcI	Uncharacterized HTH-type transcriptional regulator ydcI	0.104067	TRUE	3	3.71874			-3.64156	0.103073
dxr		0.0985012	TRUE	3	2.28668			-2.51855	0.402475
speA	Biosynthetic arginine decarboxylase; Arginine decarboxylase	0.0969051	TRUE	5	-1.10551	2.64518	1.88068	1.76414	-4.96781
fur	Ferric uptake regulation protein	0.0925015	TRUE	5	4.80934	0.391163	-4.24421	0.893505	-1.64296
nrdD	Anaerobic ribonucleoside-triphosphate reductase	0.0726911	TRUE	3	1.80514			2.05903	-3.73826
srmB	ATP-dependent RNA helicase srmB	0.0654654	TRUE	5	4.84161	-0.940298	-2.31845	-3.26685	1.83037
mobA	Molybdopterin-guanine dinucleotide biosynthesis protein A	0.0568317	TRUE	3	1.08237			0.464904	-1.44884
cpoB		0.0508416	TRUE	5	-1.43166	0.0631541	-3.74089	1.65815	3.56493
fabB	3-oxoacyl-[acyl-carrier-protein] synthase 1	0.0348807	TRUE	5	4.53967	1.78095	-3.10876	-0.252973	-2.88089
yfbR	UPF0207 protein yfbR; 5'-nucleotidase yfbR	0.0331021	TRUE	3	-2.19171			2.48359	-0.234542
yrfF	Putative membrane protein igaA homolog	0.0274738	TRUE	3	3.35261			-2.88573	-0.419296
ribE		0.00882127	TRUE	5	-2.5179	-0.753082	4.34785	-0.161145	-0.895997
ribE		0.00703174	TRUE	5	-2.5179	-0.757083	4.34785	-0.161145	-0.895997
thiD	Phosphomethylpyrimidine kinase	0.00203956	TRUE	4	0.139794	1.50029	0.517814		-2.15382
efeO	UPF0409 protein ycdO	0	TRUE	3	-7.3487			0	7.3487
fiu	Catecholate siderophore receptor fiu	0	TRUE	3	-7.3487			0	7.3487
pldA	Phospholipase A1	-0.000339607	TRUE	3	1.48538			-4.32301	2.83704
ycgL	UPF0745 protein ycgL	-0.0131579	TRUE	4	-2.61015		-1.03215	3.80499	-0.189004
ispA	Geranyltranstransferase	-0.0195656	TRUE	3	0.544988			-1.82775	1.24888
hrpA	ATP-dependent RNA helicase hrpA	-0.0222026	TRUE	3	0.471987			-2.34414	1.83369
atpA	ATP synthase subunit alpha	-0.0278183	TRUE	5	2.4708	-1.71322	7.05024	-2.41014	-5.45989
rfaH	Transcriptional activator rfaH	-0.0449172	TRUE	3	2.65614			-1.70604	-1.02789
csrA	Carbon storage regulator	-0.0494495	TRUE	4	1.3546	-0.124499		1.01174	-2.34074
speG	Spermidine N(1)-acetyltransferase	-0.0561275	TRUE	3	0.82014			-1.59301	0.675656
radA	DNA repair protein radA	-0.0641404	TRUE	3	1.46227			1.91608	-3.48945
purT	Phosphoribosylglycinamide formyltransferase 2	-0.0701985	TRUE	5	-5.27726	-2.80671	3.60317	7.05454	-2.73071
yeaK	Uncharacterized protein yeaK	-0.0721732	TRUE	3	0.604565			4.00733	-4.7369
fliA	RNA polymerase sigma factor; RNA polymerase sigma factor for flagellar operon	-0.0858698	TRUE	3	1.36875	-3.34248	1.82501
mlaE	UPF0393 inner membrane protein yrbE	-0.0951519	TRUE	3	-0.700683			-1.73756	2.27343
sucD	Succinyl-CoA ligase [ADP-forming] subunit alpha	-0.099149	TRUE	5	7.3487	-4.42445	7.3487	-7.05454	-3.44012
lysU	Lysyl-tRNA synthetase; Lysyl-tRNA synthetase, heat inducible	-0.105094	TRUE	3	3.08478			-7.05454	3.78773
speC	Ornithine decarboxylase, constitutive	-0.107944	TRUE	3	-2.89915			4.80409	-2.0919
ytfL	UPF0053 inner membrane protein ytfL	-0.141228	TRUE	3	0.994885			-1.25623	0.0167269
manY	Mannose permease IIC component	-0.150279	TRUE	3	-2.97101			2.36426	0.346456
murI	Glutamate racemase	-0.15188	TRUE	3	0.681175			-2.92752	1.98328
yqgE	UPF0301 protein yqgE	-0.165059	TRUE	4	-1.4984	0.389373		3.5986	-2.81969
rlmA	b1822	-0.184644	TRUE	3	-1.29354			1.38856	-0.414832
ftnA	Ferritin-1	-0.221	TRUE	4	-1.20946	1.63382		2.17308	-3.03944
carB	Carbamoyl-phosphate synthase large chain	-0.223985	TRUE	5	-7.3487	-0.439425	7.3487	7.05454	-7.11596
rarA	Replication-associated recombination protein A	-0.23124	TRUE	3	2.73553			-2.1626	-0.973454
secB	Protein-export protein secB	-0.232191	TRUE	5	3.42476	-0.838782	-0.506811	-2.94147	0.343113
trmD	tRNA (guanine-N(1)-)-methyltransferase	-0.238363	TRUE	3	0.547092			-1.69334	0.733392
lolC	Lipoprotein-releasing system transmembrane protein lolC	-0.238685	TRUE	3	-0.165956			0.833167	-1.08062
nanE	Putative N-acetylmannosamine-6-phosphate 2-epimerase	-0.259834	TRUE	3	5.08246			-7.05454	1.52204
yigB	Uncharacterized protein yigB	-0.26468	TRUE	3	-4.19408			4.68466	-0.949017
glpQ	Glycerophosphoryl diester phosphodiesterase	-0.282213	TRUE	3	-1.27373	1.5127		-0.72777
menI		-0.284931	TRUE	4	-1.05361		-0.211405	5.56406	-4.86891
ftsZ	Cell division protein ftsZ	-0.287653	TRUE	5	-2.02347	2.03386	1.26804	5.42706	-7.3487
grxD	Glutaredoxin-4	-0.289739	TRUE	5	0.189629	1.97191	-3.46822	3.88407	-3.22527
yfcN	UPF0115 protein yfcN	-0.297507	TRUE	3	-0.683807			-0.111243	0.279753
sdhB	Succinate dehydrogenase iron-sulfur subunit	-0.302675	TRUE	5	7.3487	-3.07108	7.3487	-7.05454	-5.24858
ycbZ	Putative protease La homolog	-0.30907	TRUE	3	-0.943056			-3.21368	3.62141
yciA	Acyl-CoA thioester hydrolase yciA	-0.310376	TRUE	3	-2.55978			3.8894	-1.8672
nanR	Transcriptional regulator nanR	-0.316406	TRUE	3	1.60706			-0.48322	-1.67187
yaaA	UPF0246 protein yaaA	-0.322648	TRUE	4	-2.63677	1.06694		1.63521	-0.710671
pepB	Peptidase B	-0.329889	TRUE	5	6.48961	-0.642464	-2.9183	1.97025	-5.63675
hemH	Ferrochelatase	-0.335213	TRUE	3	1.71191			-2.86018	0.567657
queF	NADPH-dependent 7-cyano-7-deazaguanine reductase	-0.344236	TRUE	3	1.27561			-3.003	1.13115
gppA	Guanosine-5'-triphosphate,3'-diphosphate pyrophosphatase	-0.368346	TRUE	3	0.319779			-1.18918	0.231405
acrB	Acriflavine resistance protein B	-0.373778	TRUE	5	0.838433	0.51265	0.00501345	-6.19201	4.00013
mnmC	tRNA 5-methylaminomethyl-2-thiouridine biosynthesis bifunctional protein mnmC	-0.374127	TRUE	3	0.524185			-1.71528	0.54309
rseP	Regulator of sigma E protease	-0.387021	TRUE	3	2.80255			0.29085	-3.76374
thiD	Phosphomethylpyrimidine kinase	-0.390228	TRUE	4	0.388347	0.467201	0.517814		-2.15382
rsmE	Ribosomal RNA small subunit methyltransferase E	-0.395978	TRUE	4	-1.98796		0.734661	2.91404	-2.45269
lasT	Z6006; APECO1_1977; UTI89_C5176; c5490	-0.403495	TRUE	3	-0.267715			1.19538	-1.62654
nudK	GDP-mannose pyrophosphatase nudK	-0.405308	TRUE	3	-3.63249			1.57333	1.35715
ftsE	Cell division ATP-binding protein ftsE	-0.416222	TRUE	4	1.14953	-0.455495		0.15951	-1.68599
trpS	Tryptophanyl-tRNA synthetase	-0.43964	TRUE	5	-4.85151	2.24352	2.65842	4.38147	-5.41497
mlaF	Uncharacterized ABC transporter ATP-binding protein yrbF	-0.450625	TRUE	5	1.75609	0.627788	-2.17426	-1.12039	-0.0968575
hemN	Oxygen-independent coproporphyrinogen-III oxidase	-0.455533	TRUE	4	0.790922	0.921754		2.74123	-5.36497
fdhE	Protein fdhE	-0.459325	TRUE	3	2.89201			-4.50007	0.812487
aroP	Aromatic amino acid transport protein aroP	-0.46155	TRUE	3	0.623155			4.55669	-5.97927
puuC	Gamma-glutamyl-gamma-aminobutyraldehyde dehydrogenase	-0.461836	TRUE	3	-4.21838			3.91807	-0.499616
flgN	Flagella synthesis protein flgN	-0.467412	TRUE	4	4.0116	-5.88484	3.91578		-2.97736
lptC	Lipopolysaccharide export system protein lptC	-0.472479	TRUE	3	-1.16162			1.76886	-1.4256
barA	Sensor protein; Signal transduction histidine-protein kinase barA	-0.478398	TRUE	3	-0.316723			-0.787617	0.275731
elaA	Protein elaA	-0.480863	TRUE	3	-2.13337			1.40984	-0.109355
purT	Phosphoribosylglycinamide formyltransferase 2	-0.483666	TRUE	5	-5.27726	-2.80671	3.60317	7.05454	-3.65525
nagD	Protein nagD	-0.484674	TRUE	5	0.990505	0.638374	0.592377	0.598868	-3.90389
der	GTP-binding protein engA	-0.493829	TRUE	5	1.295	0.329654	-3.77515	-2.47088	3.51714
srkA		-0.500563	TRUE	3	-1.15078			1.78661	-1.50284
thiD	Phosphomethylpyrimidine kinase	-0.514505	TRUE	4	0.139794	0.467201	0.517814		-2.15382
yhiI	Uncharacterized protein yhiI	-0.515853	TRUE	3	1.8336			-5.18499	2.4579
nanM	N-acetylneuraminate epimerase	-0.527217	TRUE	3	-0.491878			-3.09023	2.66894
ispB	Octaprenyl-diphosphate synthase	-0.530419	TRUE	3	-0.631453			1.89095	-2.17821
blc	Outer membrane lipoprotein blc	-0.533593	TRUE	3	-0.288091			-0.32217	-0.31395
mlaD	Uncharacterized protein yrbD	-0.538341	TRUE	5	-2.64645	0.331342	-2.77865	3.24814	0.641846
yncD	Probable tonB-dependent receptor yncD	-0.542366	TRUE	3	1.09098			-2.53049	0.500107
mreC	Rod shape-determining protein mreC	-0.542661	TRUE	3	-1.20071			3.34912	-3.08833
rimP	b3170	-0.549281	TRUE	3	-0.631343			-0.139261	-0.180779
entC	Isochorismate synthase entC	-0.551362	TRUE	3	-6.29473			1.96859	3.37115
pyrH	Uridylate kinase	-0.553653	TRUE	5	-2.88195	-1.32059	1.96648	1.77497	-0.776922
manA	Mannose-6-phosphate isomerase	-0.562721	TRUE	5	1.24844	-0.926366	-0.758924	-3.61736	2.79592
rfaF	ADP-heptose--LPS heptosyltransferase 2	-0.572104	TRUE	3	1.81141			-2.32581	-0.476517
glmM	Phosphoglucosamine mutase	-0.579337	TRUE	5	0.0530601	0.333169	1.42155	-7.05454	3.95133
carA	Carbamoyl-phosphate synthase small chain	-0.581478	TRUE	5	-7.3487	-1.00223	6.97997	7.05454	-6.9838
xseA	Exodeoxyribonuclease 7 large subunit	-0.586069	TRUE	3	0.495784			-1.79651	0.285629
putP	Sodium/proline symporter	-0.587942	TRUE	3	3.47147	-0.80633		-3.68348
uvrD	DNA helicase II	-0.625491	TRUE	5	2.0472	-0.582618	-0.0112801	-2.43515	-0.416796
exuR	Exu regulon transcriptional regulator	-0.629788	TRUE	3	1.06257			-3.73683	1.58343
agaR	Putative aga operon transcriptional repressor	-0.638941	TRUE	3	1.13662			-0.958889	-1.28441
galK	Galactokinase	-0.645541	TRUE	3	3.23809			-7.05454	2.69834
nagK	N-acetyl-D-glucosamine kinase	-0.677278	TRUE	3	-0.26559			0.973303	-1.88079
mprA	Transcriptional repressor mprA	-0.681117	TRUE	5	-3.4572	-0.291067	0.730513	-0.117763	1.61249
kdpC		-0.68494	TRUE	3	-0.184393	-0.0325901	-0.969368
dsbA	Thiol:disulfide interchange protein dsbA	-0.695069	TRUE	5	-3.53483	-0.855066	1.59414	3.34711	-2.10557
thrC	Threonine synthase	-0.696755	TRUE	5	-7.3487	5.52128	-3.39133	7.05454	-3.39378
ybhC	Acyl-CoA thioester hydrolase ybgC	-0.698851	TRUE	4	-6.07238		-0.404736	5.95274	-0.873317
infC	Translation initiation factor IF-3	-0.712046	TRUE	5	-2.38492	1.74614	-0.608669	-0.613863	0.269127
rpoS	RNA polymerase sigma factor rpoS; RNA polymerase sigma factor	-0.712997	TRUE	3	1.49488			-7.05454	4.32472
dcm	Cytosine-specific methyltransferase; DNA-cytosine methyltransferase	-0.715791	TRUE	3	0.332454			0.939904	-2.51214
tufB		-0.733922	TRUE	3	-1.67169			-0.635046	1.03554
ruvB	Holliday junction ATP-dependent DNA helicase ruvB	-0.739383	TRUE	3	1.62456			0.137147	-3.04236
tatA	Sec-independent protein translocase protein tatA	-0.745068	TRUE	3	-0.0119526			-1.12524	-0.153303
purL	Phosphoribosylformylglycinamidine synthase	-0.750065	TRUE	5	-6.95968	-3.62398	6.52595	7.05454	-4.67402
wzzE	Lipopolysaccharide biosynthesis protein wzzE	-0.77956	TRUE	3	-2.16009			-0.120628	0.930478
mog	Molybdopterin biosynthesis mog protein	-0.792184	TRUE	4	3.08506	0		-7.05454	2.38511
ompF	Outer membrane protein F	-0.800811	TRUE	5	5.47744	2.91888	-5.29153	0	-4.89546
lolD	Lipoprotein-releasing system ATP-binding protein lolD	-0.818671	TRUE	4	-3.36101	0		2.67938	-0.955716
yegD	Uncharacterized chaperone protein yegD	-0.829704	TRUE	3	-1.38522			0.0826408	-0.134509
yibL	Uncharacterized protein yibL	-0.834334	TRUE	5	-1.59691	0.341337	-3.31391	2.00219	0.701666
yieP	Uncharacterized HTH-type transcriptional regulator yieP	-0.835379	TRUE	3	-2.10747			-2.18112	2.84166
tolR	Protein tolR	-0.839966	TRUE	3	-4.19432			3.75402	-1.01457
sbp	Sulfate-binding protein	-0.84279	TRUE	3	-3.5341			7.05454	-4.9802
sucC	Succinyl-CoA ligase [ADP-forming] subunit beta	-0.845383	TRUE	5	6.54933	-2.73218	7.3487	-7.05454	-6.00165
yfgM	UPF0070 protein yfgM	-0.850218	TRUE	5	-0.433343	0.181518	0.352367	1.40564	-3.40732
galM	Aldose 1-epimerase	-0.874788	TRUE	5	3.7216	-0.794639	-0.628936	-3.21652	-1.03759
metR	HTH-type transcriptional regulator metR	-0.877343	TRUE	3	-2.66543			4.9316	-3.78577
ubiG	3-demethylubiquinone-9 3-methyltransferase	-0.881406	TRUE	3	-0.449955			2.93069	-4.00737
atpH	ATP synthase subunit delta	-0.887843	TRUE	5	0.223128	-0.549611	4.38597	-2.20493	-3.83984
hisA	1-(5-phosphoribosyl)-5-[(5-phosphoribosylamino)methylideneamino] imidazole-4-carboxamide isomerase	-0.894224	TRUE	4	-3.50385	2.11303		3.79166	-4.18928
rsmG	Ribosomal RNA small subunit methyltransferase G	-0.8981	TRUE	3	-2.81948			-0.174573	1.4385
metN	Methionine import ATP-binding protein metN	-0.901524	TRUE	5	0.439144	-0.54427	-3.54059	7.05454	-5.42469
aroF	Phospho-2-dehydro-3-deoxyheptonate aldolase, Tyr-sensitive	-0.91038	TRUE	5	-4.00519	-2.40892	4.67259	7.05454	-7.3487
mazG	Protein mazG	-0.91213	TRUE	3	-1.4708			1.2794	-1.38845
pth	Peptidyl-tRNA hydrolase	-0.914978	TRUE	5	-0.78498	-0.520074	-0.232016	-1.10916	0.600276
dnaN	DNA polymerase III subunit beta	-0.918498	TRUE	5	2.77225	-0.148917	-1.85377	-1.1742	-1.6492
pyrE	Orotate phosphoribosyltransferase	-0.920736	TRUE	3	-1.07867			0.556308	-1.07241
speB	Agmatinase	-0.924371	TRUE	5	3.28371	-0.142293	0.116823	-4.05356	-1.27164
rpoZ	DNA-directed RNA polymerase subunit omega	-0.926928	TRUE	5	-1.1625	-0.318238	0.352971	-1.06046	0.115547
rlmB	23S rRNA (guanosine-2'-O-)-methyltransferase rlmB	-0.927203	TRUE	3	-1.83493			0.859897	-0.630934
cytR	HTH-type transcriptional repressor cytR	-0.930306	TRUE	3	0.774489			-2.15633	-0.229496
dppF	Dipeptide transport ATP-binding protein dppF	-0.930874	TRUE	4	4.5951		1.55272	-2.27437	-5.7352
oxaA		-0.937544	TRUE	3	0.211851	-2.11667	0.280949
betB	Betaine aldehyde dehydrogenase	-0.956266	TRUE	5	-1.47362	0.0250689	-1.69371	0.666627	0.337358
nudE	ADP compounds hydrolase nudE	-0.960623	TRUE	4	-1.20024		0	3.89967	-4.62068
speD	S-adenosylmethionine decarboxylase proenzyme	-0.961566	TRUE	5	-3.52304	-0.727874	3.14794	6.30155	-7.3487
puuE	4-aminobutyrate aminotransferase	-0.96232	TRUE	3	-4.82153			4.2452	-1.09046
prmA	Ribosomal protein L11 methyltransferase	-0.966136	TRUE	3	-0.038599			-3.87626	2.24146
ycfH	Uncharacterized deoxyribonuclease ycfH	-0.994295	TRUE	3	-4.43017			0.980948	1.72706
ybbO	Uncharacterized oxidoreductase ybbO	-1.00115	TRUE	5	-0.630713	-0.504372	-2.01924	1.99794	-1.08226
queC	Queuosine biosynthesis protein queC	-1.01439	TRUE	3	0.166838			-0.887409	-1.0364
sucA	2-oxoglutarate dehydrogenase E1 component	-1.0282	TRUE	5	4.43879	-5.5261	7.3487	-7.05454	-1.50597
djlA	DnaJ-like protein djlA	-1.03062	TRUE	3	1.34535			-3.52043	0.389988
yqaB	Phosphatase yqaB	-1.03199	TRUE	3	-0.5013			-1.10005	-0.186109
yciT	Uncharacterized HTH-type transcriptional regulator yciT	-1.04582	TRUE	4	2.62888		-4.31684	2.18818	-2.59186
sdhE		-1.04742	TRUE	3	0.442946	0	-2.25713
mqo	Malate:quinone oxidoreductase; Probable malate:quinone oxidoreductase	-1.04821	TRUE	5	-2.9268	-1.29104	-2.23467	4.1497	-0.0410658
nrdB	Ribonucleoside-diphosphate reductase 1 subunit beta	-1.06882	TRUE	5	-0.295565	0.650324	-0.128188	-4.15099	1.53447
pabB	Para-aminobenzoate synthase component 1	-1.07069	TRUE	3	-1.87732			2.35473	-2.33191
atpD	ATP synthase subunit beta	-1.08002	TRUE	5	1.12845	-1.95313	6.61822	-3.92033	-4.28822
mukE	Chromosome partition protein mukE	-1.10956	TRUE	5	4.35244	0.234413	-1.52604	-1.68826	-3.85359
pitA	Low-affinity inorganic phosphate transporter 1	-1.11573	TRUE	3	-2.54323			0.141173	0.469554
purR	HTH-type transcriptional repressor purR	-1.12154	TRUE	5	2.84369	-1.59923	-4.14649	4.5414	-4.14722
rbn	Ribonuclease Z	-1.12779	TRUE	3	-1.60608			0.159645	-0.506948
purD	Phosphoribosylamine--glycine ligase	-1.13149	TRUE	5	-7.3487	-0.486984	4.37974	5.51261	-4.58676
sthA	Soluble pyridine nucleotide transhydrogenase	-1.14047	TRUE	5	5.03966	-2.13364	-1.63048	-7.05454	3.22883
ndh	NADH dehydrogenase	-1.15012	TRUE	5	-5.29275	0	-2.34142	0.915137	4.14727
yggT	Uncharacterized protein yggT	-1.1547	TRUE	3	-1.28496			1.76874	-2.48377
kdgK	2-dehydro-3-deoxygluconokinase	-1.16033	TRUE	3	1.83797			-4.34894	0.501219
fumA	Fumarate hydratase class I, aerobic	-1.17304	TRUE	5	4.24277	-1.98588	6.48017	-7.05454	-4.30551
rlmJ		-1.17481	TRUE	3	-1.0175			0.398237	-1.41557
fabD	Malonyl CoA-acyl carrier protein transacylase	-1.19333	TRUE	5	-0.396868	1.67766	-0.545657	-3.29986	-0.103646
ycdY	Uncharacterized protein ycdY	-1.19399	TRUE	5	-1.62092	0.375081	-1.08149	3.80654	-4.14906
yajC	UPF0092 membrane protein yajC	-1.19744	TRUE	4	0.782	0.25015		-0.441903	-2.98513
dtd	D-tyrosyl-tRNA(Tyr) deacylase	-1.1997	TRUE	3	0.0601516			0.203913	-2.34201
yciN	Protein yciN	-1.20905	TRUE	3	1.25377			-2.7282	-0.619703
ppnP		-1.21541	TRUE	4	-1.4803	-1.10826		4.0711	-3.91336
nagZ	Beta-hexosaminidase	-1.22591	TRUE	5	-0.730486	1.04501	0	1.70441	-4.76015
dnaX	DNA polymerase III subunit tau	-1.2298	TRUE	3	-0.219294			-0.91338	-0.997403
gyrB	DNA gyrase subunit B	-1.23697	TRUE	5	-3.58725	-0.0538294	3.23426	-5.62754	3.2684
folP	Dihydropteroate synthase	-1.24109	TRUE	4	-4.64866	-1.20294		3.95549	-0.586073
yigL	Uncharacterized protein yigL	-1.24314	TRUE	3	-3.35442			1.77432	-0.57308
purD	Phosphoribosylamine--glycine ligase	-1.2482	TRUE	5	-7.3487	-0.486984	4.37974	5.51261	-4.84773
tonB	Protein tonB	-1.2628	TRUE	5	-4.45975	-2.05375	1.38955	2.66737	-0.367131
sdaA	L-serine dehydratase 1	-1.26298	TRUE	3	0.309139			-7.05454	4.55785
zapD		-1.26895	TRUE	4	1.44361		-1.19012	-1.46889	-1.3225
lplA	Lipoate-protein ligase A	-1.2744	TRUE	3	0.294755			-2.64454	0.142471
yobA	Protein yobA	-1.28843	TRUE	3	-1.61577			3.56999	-4.18585
cysB	HTH-type transcriptional regulator cysB	-1.29588	TRUE	4	-1.2525	0.42319		5.58626	-7.3487
dhaL	PTS-dependent dihydroxyacetone kinase, ADP-binding subunit dhaL	-1.29845	TRUE	3	-0.473949			-2.60971	0.834678
cusF	Cation efflux system protein cusF	-1.30447	TRUE	3	-0.221864			5.017	-7.05454
aas	Bifunctional protein aas	-1.30554	TRUE	3	0.963805			-3.32928	0.104213
evgA	Positive transcription regulator evgA	-1.31323	TRUE	3	-0.130838			-1.36553	-0.778227
helD	Helicase IV	-1.32066	TRUE	3	-1.24995			0.65387	-1.69138
zntA	Lead, cadmium, zinc and mercury-transporting ATPase	-1.33162	TRUE	3	1.19179			-7.05454	3.55631
purN	Phosphoribosylglycinamide formyltransferase	-1.34502	TRUE	5	-2.6195	0.546096	0.0652185	3.55389	-4.55326
purB	Adenylosuccinate lyase	-1.34696	TRUE	5	-7.3487	-1.08128	4.64605	5.90423	-5.13221
purD	Phosphoribosylamine--glycine ligase	-1.3545	TRUE	5	-7.3487	-0.486984	4.37974	5.51261	-5.08542
folD	Bifunctional protein folD	-1.357	TRUE	5	-2.19721	-0.958943	-0.283827	3.31413	-2.9085
dsdA	D-serine dehydratase; D-serine dehydratase 1	-1.36363	TRUE	3	-0.0984588			-3.91397	1.65055
modE	Transcriptional regulator modE	-1.41355	TRUE	4	1.50451	0.355787		-4.76808	0.0806766
tyrA	T-protein	-1.42022	TRUE	4	-3.28455		0.738262	7.05454	-7.3487
gph		-1.424	TRUE	3	-1.11129			1.45973	-2.81489
yifE	UPF0438 protein yifE	-1.42551	TRUE	5	-3.0733	-0.349322	-1.37444	1.76152	-0.151986
pyrF	Orotidine 5'-phosphate decarboxylase	-1.43951	TRUE	3	-7.30011			7.05454	-2.24773
recG	ATP-dependent DNA helicase recG	-1.46428	TRUE	3	0.827965			-2.21742	-1.14675
narP	Nitrate/nitrite response regulator protein narP	-1.46469	TRUE	3	1.62991			-7.05454	2.8877
dut	Deoxyuridine 5'-triphosphate nucleotidohydrolase	-1.46582	TRUE	5	-2.52572	0.130277	0.229057	-0.91942	-0.191859
mntR	Transcriptional regulator mntR	-1.4711	TRUE	3	0.0392056			-3.05275	0.465517
menC	o-succinylbenzoate synthase	-1.47678	TRUE	3	0.39769			-2.30757	-0.647977
waaA	3-deoxy-D-manno-octulosonic-acid transferase	-1.48465	TRUE	3	-0.578248			-2.00635	0.0131068
ribE		-1.48901	TRUE	5	-1.07771	-0.753082	-0.441593	-0.161145	-0.895997
ribE		-1.4908	TRUE	5	-1.07771	-0.757083	-0.441593	-0.161145	-0.895997
sopA	Protein sopA	-1.49583	TRUE	3	0.439209	0.318521	-3.34858
ribA	GTP cyclohydrolase-2	-1.49965	TRUE	3	-1.48302			2.17655	-3.29101
lpoA		-1.50256	TRUE	4	1.3495	0.148468		-0.389683	-4.11341
yehS	Uncharacterized protein yehS	-1.50366	TRUE	3	1.04051			-6.14411	2.49919
trpC	Tryptophan biosynthesis protein trpCF	-1.50417	TRUE	4	-2.4369		1.59008	4.82228	-6.98379
fbp	Fructose-1,6-bisphosphatase class 1	-1.51079	TRUE	4	3.0145	-0.804027		-7.05454	1.8225
acnB	Aconitate hydratase 2	-1.51142	TRUE	5	7.3487	-1.92467	5.59958	-7.05454	-7.3487
tolA	Protein tolA	-1.52834	TRUE	3	-0.845242			0.400907	-2.20283
cmoA	tRNA (cmo5U34)-methyltransferase	-1.53041	TRUE	3	-0.0459858			-1.40349	-1.20128
mrcA	Penicillin-binding protein 1A	-1.5359	TRUE	3	0.0899504			-0.964229	-1.78598
dapA	Dihydrodipicolinate synthase	-1.53867	TRUE	5	-5.364	0.203386	0.369872	4.9953	-3.64513
rluD	Pseudouridine synthase; Ribosomal large subunit pseudouridine synthase D	-1.5438	TRUE	3	-1.1299			-1.73106	0.187012
nfuA	Fe/S biogenesis protein nfuA	-1.5496	TRUE	5	-3.25248	-0.46375	-2.65656	1.55737	1.35041
cysS	Cysteinyl-tRNA synthetase	-1.56095	TRUE	5	-1.80697	0.428125	-1.73165	-0.17821	-0.201676
nrdF	Ribonucleoside-diphosphate reductase 2 subunit beta	-1.56246	TRUE	3	-1.3405			-2.32635	0.960588
trpB	Tryptophan synthase beta chain	-1.56396	TRUE	5	-4.30036	-1.82638	1.44378	7.05454	-5.8687
thiM		-1.57326	TRUE	3	-0.738236	0			-1.98673
hemB	Delta-aminolevulinic acid dehydratase	-1.57556	TRUE	4	1.81719	-1.75652		-0.64012	-2.57168
bcsG	Uncharacterized protein yhjU	-1.5776	TRUE	3	1.47259			-0.790071	-3.41501
ileS	Isoleucyl-tRNA synthetase	-1.58264	TRUE	5	-4.0115	-0.265086	-0.826121	7.05454	-5.49072
sdhA	Succinate dehydrogenase flavoprotein subunit	-1.58501	TRUE	5	7.3487	-4.83828	7.3487	-7.05454	-6.34876
yihI	UPF0241 protein yihI	-1.5897	TRUE	5	-1.57966	-1.00399	2.34553	-0.378641	-2.93792
pdhR	Pyruvate dehydrogenase complex repressor	-1.59235	TRUE	3	-1.89228			1.42341	-2.28916
ppiD	Peptidyl-prolyl cis-trans isomerase D	-1.59409	TRUE	5	1.33283	-0.658707	-2.07997	-4.58384	2.42521
purK	Phosphoribosylaminoimidazole carboxylase ATPase subunit	-1.60804	TRUE	3	-4.03206			6.47431	-5.22745
rhlB	ATP-dependent RNA helicase rhlB	-1.6098	TRUE	3	0.0825391			-0.0513315	-2.81947
glrR		-1.62599	TRUE	3	-1.85086			0.374543	-1.33998
ybiS	Uncharacterized protein ybiS	-1.62784	TRUE	5	-4.6353	0	-0.986271	4.70939	-2.72779
purU	Formyltetrahydrofolate deformylase	-1.63425	TRUE	5	-7.3487	-1.06273	-3.56021	7.05454	1.26281
rsmB	Ribosomal RNA small subunit methyltransferase B	-1.63564	TRUE	3	0.245563			-5.29676	2.21819
purH	Bifunctional purine biosynthesis protein purH	-1.64224	TRUE	5	-7.3487	-3.71103	7.3487	7.05454	-7.01568
pspE	Phage shock protein E	-1.65635	TRUE	3	1.09769			-6.01422	2.04764
bdcR		-1.66675	TRUE	3	-0.575402			0.354452	-2.66595
yigA	Uncharacterized protein yigA	-1.67413	TRUE	3	-1.1499			-0.137628	-1.61214
nusB	N utilization substance protein B homolog; N utilization substance protein B	-1.6768	TRUE	3	-2.18763			-1.30175	0.585077
tolQ	Protein tolQ	-1.68136	TRUE	4	-3.66219	0.142423		2.02623	-1.86917
aroA	3-phosphoshikimate 1-carboxyvinyltransferase	-1.68663	TRUE	5	-7.3487	0.549218	1.76368	7.05454	-5.79017
gmk	Guanylate kinase	-1.68877	TRUE	4	-1.23631		0.422553	-2.60258	0.0387999
yajG	Uncharacterized lipoprotein yajG	-1.69818	TRUE	5	-1.35088	-1.54366	-1.89638	0.316119	0.677564
mdaB	Modulator of drug activity B	-1.70389	TRUE	3	-4.34513			1.23609	0.157823
kdsB	3-deoxy-manno-octulosonate cytidylyltransferase	-1.70948	TRUE	5	-2.0411	0.104456	-1.02576	0.190695	-1.05081
glpR	Glycerol-3-phosphate regulon repressor	-1.7138	TRUE	3	1.188			-1.34257	-2.81381
ftsY	Cell division protein ftsY	-1.71558	TRUE	5	1.70321	0.206171	-1.93525	-0.944994	-2.86529
atpG	ATP synthase gamma chain	-1.71862	TRUE	5	-1.23821	-0.538226	4.03563	-3.71276	-2.38939
ndk	Nucleoside diphosphate kinase	-1.72477	TRUE	5	5.17156	-7.3487	7.3487	-3.64162	-5.38665
cmoB	tRNA (mo5U34)-methyltransferase	-1.7278	TRUE	3	-1.03284			-2.91764	0.957843
miaA	tRNA Delta(2)-isopentenylpyrophosphate transferase	-1.72998	TRUE	3	-0.238529			0.644893	-3.40277
eptC		-1.7311	TRUE	3	-4.84053			2.08147	-0.239294
dnaT	Primosomal protein 1	-1.74102	TRUE	3	0.547527			-1.82911	-1.73396
secG	Protein-export membrane protein secG	-1.74126	TRUE	4	-2.51055		-0.444863	2.01393	-2.54103
glyS	Glycyl-tRNA synthetase beta subunit	-1.743	TRUE	5	-2.56229	-0.990889	4.91684	-4.28564	-0.975472
yfdH	ECUMN_0913; ECDH10B_2514	-1.75615	TRUE	5	-2.12645	-0.974912	1.49348	-2.95316	0.634174
cusC	Cation efflux system protein cusC	-1.76047	TRUE	4	2.20615	0.860521	-2.16248		-4.42513
ygiB	UPF0441 protein ygiB	-1.77264	TRUE	4	0.809944	0		-2.17173	-2.18349
potA	Spermidine/putrescine import ATP-binding protein potA	-1.77484	TRUE	3	-2.16008			0.106961	-1.02098
yfcD	Uncharacterized Nudix hydrolase yfcD	-1.79573	TRUE	5	-4.07223	-0.174315	2.61423	1.30886	-3.69192
ygiC	Uncharacterized protein ygiC	-1.80209	TRUE	4	-0.147692	-0.421785		1.96233	-4.99704
ubiI		-1.81877	TRUE	3	0.367132			-0.246287	-3.27105
hcxA		-1.82212	TRUE	3	1.45219	0.318639			-4.92682
mioC	Protein mioC	-1.82298	TRUE	5	-1.11973	0	-2.04464	2.67934	-3.59128
rdgC	Recombination-associated protein rdgC	-1.83554	TRUE	3	-1.64509			3.47479	-5.00894
iclR	Acetate operon repressor	-1.83774	TRUE	3	0.412811			-2.01092	-1.58494
atpC	ATP synthase epsilon chain	-1.85297	TRUE	5	-1.61046	-0.598327	2.66372	-1.56791	-3.03041
secY	Preprotein translocase subunit secY; Preprotein translocase secY subunit	-1.85738	TRUE	4	-0.637101		0	-1.54745	-1.53022
ybeD	UPF0250 protein ybeD	-1.88228	TRUE	5	1.47087	0.738519	0.211321	-2.47055	-4.15907
yeaD	UPF0010 protein yeaD	-1.88808	TRUE	4	-6.14466	-0.338626		5.31142	-2.60429
cnu	OriC-binding nucleoid-associated protein	-1.88826	TRUE	3	0.217167			-2.60493	-0.882798
flgE	Flagellar hook protein flgE	-1.89098	TRUE	4	4.12271	-4.58634	4.03038		-7.3487
sspB	Stringent starvation protein B	-1.89199	TRUE	4	0.212011		-1.67934	-2.73569	0.419034
rsxC	Electron transport complex protein rnfC	-1.90125	TRUE	3	-3.70319			0.00311547	0.407011
hisS	Histidyl-tRNA synthetase	-1.90131	TRUE	5	-2.01867	-0.95081	3.14886	1.92362	-6.35446
recA	Protein recA	-1.90249	TRUE	5	1.97781	-0.697273	1.89004	-5.31142	-2.11325
zapB	Cell division protein zapB	-1.91184	TRUE	5	-0.781709	0.0957881	-4.64806	0.838283	0.220703
kdsC	3-deoxy-D-manno-octulosonate 8-phosphate phosphatase	-1.92224	TRUE	5	-1.28042	-2.34553	-1.74343	1.16236	-0.091244
rapA	RNA polymerase-associated protein rapA	-1.9293	TRUE	3	-1.23151			-7.05454	4.9444
atpB	ATP synthase subunit a	-1.94359	TRUE	3	0.667503			-2.31613	-1.71778
prfA	Peptide chain release factor 1	-1.94447	TRUE	5	-1.30839	1.14309	-2.80703	0.374485	-1.75011
rlmE	b3179	-1.9668	TRUE	3	0.488822			-2.36187	-1.53355
yhbW	Uncharacterized protein yhbW	-1.96764	TRUE	3	0.540499			-0.341437	-3.60712
murQ	N-acetylmuramic acid 6-phosphate etherase	-1.9716	TRUE	3	4.30538			-7.05454	-0.665748
cyaY	Protein cyaY	-1.97455	TRUE	5	0.774875	-1.15464	-0.0426256	-3.68393	-0.308905
tsaB		-1.97743	TRUE	3	-2.14229			-0.99017	-0.292547
serB	Phosphoserine phosphatase	-1.99178	TRUE	5	-2.54754	0.202842	0.464904	2.11057	-4.68454
dsbC	Thiol:disulfide interchange protein dsbC	-1.99456	TRUE	3	-3.44762			2.62643	-2.63349
bglX	Periplasmic beta-glucosidase	-2.00429	TRUE	4	-0.770854	0.166777		-5.35848	1.95398
yjaG	Uncharacterized protein yjaG	-2.00671	TRUE	3	-1.71223			-0.666471	-1.09703
cyaA	Adenylate cyclase	-2.01683	TRUE	3	-0.566831			1.10926	-4.03568
nhaB	Na(+)/H(+) antiporter nhaB	-2.03585	TRUE	3	0.235903			-5.33821	1.57611
slmA	HTH-type protein slmA	-2.05346	TRUE	3	0.485322			-1.51243	-2.5296
metL	Bifunctional aspartokinase/homoserine dehydrogenase 2	-2.11656	TRUE	5	-5.09929	-0.0636482	0.630692	7.05454	-7.25507
ribE		-2.13308	TRUE	5	-2.5179	-0.753082	-0.441593	-0.161145	-0.895997
ribE		-2.13487	TRUE	5	-2.5179	-0.757083	-0.441593	-0.161145	-0.895997
hflD	ECIAI1_1170; ECS88_1147; ECDH10B_1204; b1132; ECIAI39_2005; ECED1_1276; E2348C_1273; ECUMN_1376; EC55989_1245	-2.13506	TRUE	3	-0.150728			-0.682014	-2.8653
aspS	Aspartyl-tRNA synthetase	-2.13761	TRUE	5	-3.96114	-0.306999	-2.77712	2.17402	0.0913977
thrS	Threonyl-tRNA synthetase	-2.14021	TRUE	5	2.4755	-1.3885	-7.3487	-1.60203	3.07807
ilvD	Dihydroxy-acid dehydratase	-2.14419	TRUE	5	-7.3487	4.47469	-1.67208	7.05454	-7.303
nth	Endonuclease III	-2.15041	TRUE	3	-0.0366429			-2.65207	-1.0359
ybcJ	Uncharacterized protein ybcJ	-2.15218	TRUE	5	-1.65805	-1.57528	-1.22333	2.11349	-2.46926
hexR		-2.16768	TRUE	3	2.70516			-7.05454	0.594837
frmA	S-(hydroxymethyl)glutathione dehydrogenase	-2.17961	TRUE	5	5.00662	0.11739	-3.20145	-3.21543	-3.58089
secE	Preprotein translocase subunit secE	-2.18014	TRUE	3	-0.225553			-1.91053	-1.64002
hxpB		-2.19998	TRUE	4	-1.24108		1.58927	-2.31484	-2.43331
metH	Methionine synthase	-2.23911	TRUE	5	-6.5119	0.379429	1.41984	7.05454	-7.3487
fruK	1-phosphofructokinase	-2.25323	TRUE	3	-3.57735			-3.0159	2.69053
wzzB	Z3189; c2554	-2.26051	TRUE	5	-3.71154	-2.87816	-2.04953	3.83486	-0.250277
panZ		-2.2626	TRUE	3	1.23698			-4.18689	-0.969032
purM	Phosphoribosylformylglycinamidine cyclo-ligase	-2.27081	TRUE	5	-6.4508	-3.65317	5.43779	6.93719	-7.3487
galE	UDP-glucose 4-epimerase	-2.27223	TRUE	3	1.24077			-7.05454	1.87816
yidA	Phosphatase yidA	-2.27777	TRUE	4	-6.57272	0.905889		5.68571	-4.57442
cysN	Sulfate adenylyltransferase subunit 1	-2.29945	TRUE	5	-7.3487	-4.71085	7.21197	7.05454	-7.3487
ycaR	UPF0434 protein ycaR	-2.29963	TRUE	3	-0.454243			2.19311	-5.72195
nlpA	Lipoprotein 28	-2.30672	TRUE	5	-2.03759	0.308463	-3.08967	7.00953	-7.3487
tktA	Transketolase 1	-2.31236	TRUE	5	-5.44566	-2.39026	5.83264	2.07932	-5.24665
mrr	Mrr restriction system protein	-2.31714	TRUE	3	-0.223182			-3.09958	-0.69065
ghxP		-2.31885	TRUE	3	-1.62545		-2.2703	-0.12061
wzzB	Z3189; c2554	-2.32873	TRUE	5	-3.71154	-2.87816	-2.04953	3.83486	-0.402826
ftsK	DNA translocase ftsK	-2.33296	TRUE	3	-3.49802			1.63781	-2.1806
ansA	L-asparaginase 1	-2.3489	TRUE	3	-2.06812			2.04058	-4.04087
trmB	tRNA (guanine-N(7)-)-methyltransferase	-2.36355	TRUE	3	-1.55296			-3.33407	0.793227
rluF	Pseudouridine synthase; Ribosomal large subunit pseudouridine synthase F	-2.36456	TRUE	3	-1.562			0.428273	-2.96181
yaiL	Uncharacterized protein yaiL	-2.37101	TRUE	3	0.83179			-3.06138	-1.87712
dppD	Dipeptide transport ATP-binding protein dppD	-2.38043	TRUE	5	2.54426	0.0664746	0	-0.584839	-7.3487
msbA	Lipid A export ATP-binding/permease protein msbA	-2.38447	TRUE	5	-0.0413232	0.19812	-2.13719	-5.08429	1.73286
ubiE	Ubiquinone/menaquinone biosynthesis methyltransferase ubiE	-2.39271	TRUE	5	1.87599	-0.072763	1.04878	-0.853559	-7.3487
oppD	Oligopeptide transport ATP-binding protein oppD	-2.41684	TRUE	4	2.26578	0.388022		-7.05454	-0.43295
fdnG		-2.41887	TRUE	3	1.1046			-1.96015	-3.33407
yajD	Uncharacterized protein yajD	-2.43598	TRUE	3	-0.0566401			1.08434	-5.24693
leuS	Leucyl-tRNA synthetase	-2.43741	TRUE	5	-2.19306	-2.4015	0.871319	5.62171	-7.3487
glmU	Bifunctional protein glmU	-2.44111	TRUE	5	-5.51015	-0.073583	2.31947	-2.76398	0.56975
yrdA	Protein yrdA	-2.44111	TRUE	3	-2.4095			5.29502	-7.11365
trmH	tRNA guanosine-2'-O-methyltransferase	-2.45779	TRUE	3	-1.65537			-0.808157	-1.79348
slyD	FKBP-type peptidyl-prolyl cis-trans isomerase slyD	-2.4702	TRUE	4	0.982183		-0.621483	-0.546953	-4.75415
selB	Selenocysteine-specific elongation factor	-2.49511	TRUE	4	-0.976465	-2.00465		2.48855	-4.49765
cysH	Phosphoadenosine phosphosulfate reductase	-2.5012	TRUE	5	-6.36004	-1.43598	0.939008	7.05454	-5.79038
asnB	Asparagine synthetase B [glutamine-hydrolyzing]	-2.50782	TRUE	5	-7.30021	4.63223	2.98704	0	-5.92671
iscU	NifU-like protein	-2.51736	TRUE	5	-2.5207	-1.3333	0.973982	4.17351	-6.92249
flgM	Negative regulator of flagellin synthesis	-2.52422	TRUE	3	-0.498136			-0.348206	-3.52573
folX	D-erythro-7,8-dihydroneopterin triphosphate epimerase	-2.54607	TRUE	4	-3.03209	1.17749		1.73495	-4.97249
rlmG	Ribosomal RNA large subunit methyltransferase G	-2.56992	TRUE	3	1.08866			-3.56315	-1.97674
pyrD	Dihydroorotate dehydrogenase	-2.59546	TRUE	5	-7.3487	-1.67663	0.656764	7.05454	-4.48959
dnaJ	Chaperone protein dnaJ	-2.59995	TRUE	5	-0.779223	-1.48084	-2.27295	-5.22792	3.94727
ratB		-2.63676	TRUE	3	-1.3677			-1.20735	-1.99194
rnk	Regulator of nucleoside diphosphate kinase	-2.63858	TRUE	3	1.3929			-4.95768	-1.00537
coaA	Pantothenate kinase	-2.6664	TRUE	3	2.46511			-4.80258	-2.28088
yqjI	Uncharacterized protein yqjI	-2.66672	TRUE	4	-4.1279		-1.0979	-0.428473	0.320825
mreB	Rod shape-determining protein mreB	-2.67446	TRUE	5	-1.36894	-0.337666	-5.32472	4.1564	-3.10535
queD	Putative 6-pyruvoyl tetrahydrobiopterin synthase	-2.68781	TRUE	3	-3.81383			0.758152	-1.59975
flgL	Flagellar hook-associated protein 3	-2.6976	TRUE	3	4.47904	-1.80272			-7.3487
speE	Spermidine synthase	-2.69869	TRUE	4	-5.17981		0.507221	4.73601	-5.4608
lon	ATP-dependent protease La	-2.70453	TRUE	5	-4.15364	1.19246	-0.484263	-6.75307	4.15099
gpmB	Probable phosphoglycerate mutase gpmB	-2.70703	TRUE	3	0.9389			1.21861	-6.84622
nemA	N-ethylmaleimide reductase	-2.73083	TRUE	4	-5.86033	0.182743		-0.343714	0.559642
rnc	Ribonuclease 3	-2.73529	TRUE	4	-2.15154		-3.78563	1.5306	-1.06401
ilvC	Ketol-acid reductoisomerase	-2.74184	TRUE	5	-7.3487	-6.79758	7.3487	7.05454	-6.38791
plsC	1-acyl-sn-glycerol-3-phosphate acyltransferase	-2.74567	TRUE	3	-2.15256			-1.6489	-0.954165
hslU	ATP-dependent hsl protease ATP-binding subunit hslU	-2.74651	TRUE	5	-3.98013	-0.430046	2.48653	-7.05454	2.83681
codA	Cytosine deaminase; Protein ccdA	-2.74949	TRUE	5	-6.13868	-2.7929	2.65207	7.05454	-6.92308
cysC	Adenylyl-sulfate kinase	-2.75865	TRUE	5	-5.16642	-2.04052	1.59371	6.79339	-7.3487
mpl	UDP-N-acetylmuramate:L-alanyl-gamma-D-glutamyl-meso-diaminopimelate ligase	-2.77387	TRUE	3	-1.26084			0.454816	-3.99846
fadR	Fatty acid metabolism regulator protein	-2.79204	TRUE	3	2.25495			-1.42926	-5.66165
cysA	Sulfate/thiosulfate import ATP-binding protein cysA	-2.81183	TRUE	5	-4.79557	-1.53732	2.15345	5.24069	-7.3487
mrp	Protein mrp	-2.82397	TRUE	4	-2.72819	0.250632		2.54596	-5.71634
lpxT	Inner membrane protein yeiU	-2.83249	TRUE	3	0.33994			-4.83042	-0.41554
infA	Translation initiation factor IF-1	-2.83291	TRUE	5	-3.63324	-2.51974	-3.67529	1.32766	2.16603
dhaM	PTS-dependent dihydroxyacetone kinase, phosphotransferase subunit dhaM	-2.84399	TRUE	4	-5.83305	0.435176		1.09283	-1.38295
gltX	Glutamyl-tRNA synthetase	-2.85352	TRUE	5	-5.09104	0.332442	-1.29103	0.356022	-0.687063
grcA	Autonomous glycyl radical cofactor	-2.87432	TRUE	4	1.78709	1.60454		-6.67558	-2.4647
uxuB	D-mannonate oxidoreductase	-2.91686	TRUE	4	6.07664	-2.10836		-6.91033	-2.89167
dadA	D-amino acid dehydrogenase small subunit	-2.94641	TRUE	3	-2.4743			-7.05454	4.4255
hslO	33 kDa chaperonin	-2.95085	TRUE	5	-0.623744	-1.00748	-0.286632	-5.89992	1.21948
gltD	Glutamate synthase [NADPH] small chain	-2.96615	TRUE	5	-7.3487	-6.33836	7.3487	7.05454	-7.3487
cusB	Cation efflux system protein cusB	-2.96937	TRUE	4	1.06425	0	-0.292927		-6.71006
grpE	Protein grpE	-2.97345	TRUE	5	-1.2549	-2.1865	-1.42393	-6.34799	4.56446
rfaQ	Lipopolysaccharide core biosynthesis glycosyltransferase rfaQ	-2.99039	TRUE	3	1.26704			-6.37257	-0.073971
ybaB	UPF0133 protein ybaB	-3.00695	TRUE	5	-2.98146	-0.736421	-1.84008	-0.167655	-0.998114
frr	Ribosome-recycling factor	-3.01859	TRUE	5	-2.49334	-0.964081	-5.36884	-0.652173	2.72867
fabH	3-oxoacyl-[acyl-carrier-protein] synthase 3	-3.02349	TRUE	5	1.96823	0.599769	-2.18765	-0.661694	-6.47939
folC	Bifunctional protein folC	-3.03775	TRUE	3	-1.97526			0.386683	-3.67296
gatY	D-tagatose-1,6-bisphosphate aldolase subunit gatY	-3.03914	TRUE	3	7.3487			-5.55811	-7.05454
accD	Acetyl-coenzyme A carboxylase carboxyl transferase subunit beta	-3.06443	TRUE	5	1.12723	-1.09834	-0.396822	-2.54857	-3.93576
rpoC	DNA-directed RNA polymerase; DNA-directed RNA polymerase subunit beta'	-3.06656	TRUE	5	-2.21081	1.55081	0.142626	-6.11922	-0.220461
pcnB	Poly(A) polymerase	-3.08558	TRUE	4	-2.20242		-0.308714	-2.60664	-1.05338
fabA	3-hydroxydecanoyl-[acyl-carrier-protein] dehydratase	-3.09761	TRUE	5	-1.39231	0.061451	-1.11699	-6.06632	1.58769
hscB	Co-chaperone protein hscB	-3.09849	TRUE	4	-4.21116		-2.10409	3.15071	-3.03244
pstB	Phosphate import ATP-binding protein pstB	-3.11115	TRUE	3	-0.579964			-2.62175	-2.18696
rcsB	Capsular synthesis regulator component B	-3.11169	TRUE	5	1.43335	0.459739	-4.11134	2.08985	-6.82955
iscA	Iron-binding protein iscA	-3.11713	TRUE	5	-5.88577	-1.37492	-0.0241147	1.91854	-1.60385
yeiR	Uncharacterized protein yeiR	-3.12119	TRUE	3	-1.98355			-1.99481	-1.42769
lysA	Diaminopimelate decarboxylase	-3.13163	TRUE	3	-5.6579			6.10941	-5.87565
folB	Dihydroneopterin aldolase	-3.13793	TRUE	3	-0.334339		-1.1916	-3.90912
truA	tRNA pseudouridine synthase A	-3.14047	TRUE	3	-0.270812			-3.64994	-1.51871
azoR	FMN-dependent NADH-azoreductase	-3.15111	TRUE	3	-5.45788			7.05454	-7.05454
emrA	Multidrug resistance protein A	-3.15881	TRUE	3	-2.88261			-3.06818	0.47957
pncB	Nicotinate phosphoribosyltransferase	-3.15885	TRUE	4	-6.60553	0.578145		6.82656	-7.11688
ackA	Acetate kinase	-3.18137	TRUE	5	2.33174	0.612714	-4.70919	-2.79064	-2.55837
malP	Phosphorylase; Maltodextrin phosphorylase	-3.18577	TRUE	3	-5.94688			0.810972	-0.382005
yccF	Inner membrane protein yccF	-3.19806	TRUE	3	-2.33033			0.949657	-4.15852
cysH	Phosphoadenosine phosphosulfate reductase	-3.19811	TRUE	5	-6.36004	-1.43598	0.939008	7.05454	-7.3487
yjiA	Uncharacterized GTP-binding protein yjiA	-3.21122	TRUE	3	1.38413			-4.95327	-1.99284
mipA	MltA-interacting protein	-3.22317	TRUE	5	-3.88674	0.173542	1.2178	-0.988516	-3.72332
lexA	LexA repressor	-3.22525	TRUE	4	-0.000453067	-0.916445		-0.814873	-4.71873
nuoB	NADH-quinone oxidoreductase subunit B	-3.22999	TRUE	4	2.83144		0.930951	-7.05454	-3.16783
yebC	UPF0082 protein yebC	-3.23527	TRUE	4	-2.90902		-0.300866	-2.10436	-1.15629
htpX	Probable protease htpX	-3.23563	TRUE	4	-2.53966	0.272174		1.5976	-5.80137
glmS	Glucosamine--fructose-6-phosphate aminotransferase [isomerizing]	-3.23789	TRUE	5	-7.3487	-3.05808	7.15991	3.04752	-7.04078
era	GTP-binding protein era; GTP-binding protein era homolog	-3.24978	TRUE	3	-3.367			1.41602	-3.67781
rlmL	Ribosomal RNA large subunit methyltransferase L	-3.25774	TRUE	3	-0.713862			-5.59122	0.662519
panD	Aspartate 1-decarboxylase	-3.26389	TRUE	5	-2.57607	-1.3253	0	2.71952	-6.11643
fre	NAD(P)H-flavin reductase	-3.27981	TRUE	4	0.148047	-0.97774		-0.381953	-5.34797
rbfA	Ribosome-binding factor A	-3.29652	TRUE	5	-2.07707	0	-6.39362	-1.03794	2.13738
nuoF	NADH-quinone oxidoreductase subunit F	-3.29715	TRUE	5	7.09359	0.902873	-1.67464	-7.05454	-6.63992
argS	Arginyl-tRNA synthetase	-3.30767	TRUE	5	-2.00844	-0.429668	-1.45642	2.70749	-6.20912
putA	Bifunctional protein putA	-3.30965	TRUE	3	-0.42781			-7.05454	1.74987
def	Peptide deformylase	-3.31796	TRUE	5	-1.03789	-0.866133	-2.0074	-0.0707222	-3.43704
rhlE	Putative ATP-dependent RNA helicase rhlE	-3.35126	TRUE	3			-2.77139	-2.89833	-0.134823
rne	Ribonuclease E	-3.35509	TRUE	5	-2.21526	-1.84866	-7.3487	-1.87597	5.78639
hisI	Histidine biosynthesis bifunctional protein hisIE	-3.39255	TRUE	4	-5.17864	1.23319		4.34436	-7.18401
tsx	Nucleoside-specific channel-forming protein tsx	-3.41418	TRUE	5	-0.5042	-1.92501	-1.59544	-2.18415	-1.42554
metE	5-methyltetrahydropteroyltriglutamate--homocysteine methyltransferase	-3.41799	TRUE	5	-7.3487	-7.3487	7.3487	7.05454	-7.3487
metE	5-methyltetrahydropteroyltriglutamate--homocysteine methyltransferase	-3.41799	TRUE	5	-7.3487	-7.3487	7.3487	7.05454	-7.3487
gltB	Glutamate synthase [NADPH] large chain	-3.41799	TRUE	5	-7.3487	-7.3487	7.3487	7.05454	-7.3487
rpoB	DNA-directed RNA polymerase subunit beta	-3.42339	TRUE	5	-3.0118	-0.385708	-0.427575	-3.09113	-0.738726
nfsA	Oxygen-insensitive NADPH nitroreductase	-3.4453	TRUE	4	-0.564093	2.07485		-3.14332	-5.25805
wbbK	Uncharacterized protein yefI	-3.4479	TRUE	3	0.447655			-6.63443	0.214838
maeA	NAD-dependent malic enzyme	-3.48182	TRUE	5	1.63801	-0.25968	1.53605	-6.36426	-4.33569
dapE	Succinyl-diaminopimelate desuccinylase	-3.48334	TRUE	3	-1.69481			-0.162297	-4.17621
greA	Transcription elongation factor; Transcription elongation factor greA	-3.48726	TRUE	5	2.61777	-1.26119	-3.57529	-4.89772	-0.681337
proS	Prolyl-tRNA synthetase	-3.51877	TRUE	5	-4.99957	-2.40872	0.781377	2.33745	-3.57875
queA	S-adenosylmethionine:tRNA ribosyltransferase-isomerase	-3.52298	TRUE	3	-2.27216			-0.294723	-3.53509
rph	Ribonuclease PH	-3.53363	TRUE	4	-0.00362319		-0.637192	-4.9076	-1.51884
fkpB	FKBP-type 16 kDa peptidyl-prolyl cis-trans isomerase	-3.5373	TRUE	3	-1.5239			-1.47239	-3.1305
rihA	Pyrimidine-specific ribonucleoside hydrolase rihA	-3.53775	TRUE	3	1.79353			-7.05454	-0.866553
pal	Peptidoglycan-associated lipoprotein	-3.54771	TRUE	5	-6.79685	-1.52335	-3.55932	0.962977	2.98364
rnt	Ribonuclease T	-3.55627	TRUE	3	-1.48257			-1.92684	-2.75024
ispG	4-hydroxy-3-methylbut-2-en-1-yl diphosphate synthase	-3.56655	TRUE	5	1.22048	0.144705	-3.87952	0.167238	-5.62797
cysD	Sulfate adenylyltransferase subunit 2	-3.56706	TRUE	5	-7.3487	-3.02236	2.68902	7.05454	-7.3487
gnsA	Protein gnsA	-3.5982	TRUE	4	-2.23545		-3.21792	-2.36798	0.624956
rdgB	Nucleoside-triphosphatase; Nucleoside-triphosphatase rdgB	-3.61107	TRUE	5	-1.24955	-1.19609	-0.836911	-1.05779	-3.73424
dxs	1-deoxy-D-xylulose-5-phosphate synthase	-3.62442	TRUE	3	3.43211			-4.30245	-5.40733
ydhQ	Uncharacterized protein ydhQ	-3.62924	TRUE	3	-3.35559			-6.43302	3.50258
rpsQ	30S ribosomal protein S17	-3.64844	TRUE	5	-1.75847	-0.487329	-2.61386	-5.4521	2.15359
yfcL	Uncharacterized protein yfcL	-3.6517	TRUE	4	-3.97453		-1.03643	-0.470701	-1.82173
obgE		-3.65336	TRUE	3	3.19621			-4.35638	-5.16764
rluB	Pseudouridine synthase; Ribosomal large subunit pseudouridine synthase B	-3.6669	TRUE	4	0.764301		-2.07485	-4.72519	-1.29805
udk	Uridine kinase	-3.69908	TRUE	3	-2.66334			-1.79865	-1.945
guaB	Inosine-5'-monophosphate dehydrogenase	-3.71783	TRUE	5	-7.3487	-4.43381	4.78963	0	-1.32044
argA	Amino-acid acetyltransferase	-3.71971	TRUE	4	-4.56475	2.09747	1.77072		-6.74286
asnA	Aspartate--ammonia ligase	-3.72735	TRUE	4	-7.3487	1.18648		0	-1.29247
oppB	Oligopeptide transport system permease protein oppB	-3.72802	TRUE	3	-0.591794			-6.64599	0.780664
rimM	Ribosome maturation factor rimM	-3.74013	TRUE	4	-1.40024		0.630149	-1.64591	-5.06425
malM	Maltose operon periplasmic protein	-3.75639	TRUE	3	2.1685			-7.05454	-1.62021
thyA	Thymidylate synthase	-3.767	TRUE	4	-2.84576	0.482434		-1.54286	-3.62782
rpmI	50S ribosomal protein L35	-3.78193	TRUE	3	-2.9024	-1.70644	-1.94166
dcuA	Anaerobic C4-dicarboxylate transporter dcuA	-3.7826	TRUE	3	0.337444			-6.28159	-0.607505
flgK	Flagellar hook-associated protein 1	-3.78327	TRUE	3	3.07897	-2.28309			-7.3487
purF	Amidophosphoribosyltransferase	-3.79035	TRUE	5	-7.3487	-2.07813	1.11022	6.6546	-6.81347
ribB	3,4-dihydroxy-2-butanone 4-phosphate synthase	-3.80637	TRUE	3	-0.84543			-6.48158	0.734181
hslV	ATP-dependent protease hslV	-3.85124	TRUE	5	-1.62996	-0.102766	-1.21655	-6.92501	1.26266
fabG	3-oxoacyl-[acyl-carrier-protein] reductase	-3.87087	TRUE	5	-0.956185	0.601197	-2.79059	-2.78839	-2.72155
accC	Biotin carboxylase	-3.88285	TRUE	5	-1.2065	-1.35361	5.60764	-6.62265	-5.1072
sodB	Superoxide dismutase; Superoxide dismutase [Fe]	-3.88724	TRUE	5	1.0437	0.442442	-2.2439	-1.48218	-6.4522
truB	tRNA pseudouridine synthase B	-3.91329	TRUE	3	-1.8358			-4.93808	-0.0041364
hsdS	Type-1 restriction enzyme EcoKI specificity protein	-3.95159	TRUE	3	-0.22135			-3.14102	-3.48199
glnS	Glutaminyl-tRNA synthetase	-3.95501	TRUE	5	-2.24555	-2.37112	3.59763	-1.57437	-6.25026
gyrA	DNA gyrase subunit A	-3.95658	TRUE	5	-5.96112	1.40774	-0.459725	-3.9803	0.146203
sseB	Protein sseB	-3.96794	TRUE	3	-3.26714			-0.660972	-2.94455
rnpA	ECP_3905	-4.01361	TRUE	3	-1.22703			-3.99992	-1.72483
iadA	Isoaspartyl dipeptidase	-4.01673	TRUE	3	-4.82112			-3.32341	1.18735
yfeX	Uncharacterized protein yfeX	-4.06272	TRUE	5	0.149806	0.952745	2.04543	-5.21048	-7.02202
nrdA	Ribonucleoside-diphosphate reductase; Ribonucleoside-diphosphate reductase 1 subunit alpha	-4.06297	TRUE	5	-2.85822	0.108078	1.52186	-6.5162	-1.34059
puuA	Gamma-glutamylputrescine synthetase	-4.07346	TRUE	3	-4.3171			3.4518	-6.19014
fklB	FKBP-type 22 kDa peptidyl-prolyl cis-trans isomerase	-4.09911	TRUE	5	-5.14696	-1.18656	2.65106	-0.854587	-4.62885
oppC	Oligopeptide transport system permease protein oppC	-4.12472	TRUE	3	-1.38029			-5.76394	0
dacA	D-alanyl-D-alanine carboxypeptidase dacA	-4.14721	TRUE	5	-7.00002	-0.14128	0.99034	3.09776	-6.22023
ettA		-4.1616	TRUE	5	-2.96133	-2.32831	3.23604	-4.05906	-3.19295
clpA	ATP-dependent Clp protease ATP-binding subunit clpA	-4.20706	TRUE	5	-2.0491	2.00958	1.08342	-3.39664	-7.05454
malQ	4-alpha-glucanotransferase	-4.22056	TRUE	3	-1.93889			0.573836	-5.94517
rpsO	30S ribosomal protein S15	-4.22321	TRUE	5	-3.89565	-1.63048	-4.34639	-0.0125935	0.441742
nfo	Endonuclease 4; Probable endonuclease 4	-4.30215	TRUE	3	-1.65484			0.300595	-6.09729
nusG	Transcription antitermination protein nusG	-4.33116	TRUE	5	-2.09752	-0.0201556	-5.06981	-0.470087	-2.0272
sppA	Protease 4	-4.33517	TRUE	4	-4.25364	1.00075		0.572514	-5.98997
yecJ	Uncharacterized protein yecJ	-4.33615	TRUE	4	-3.71187	-1.35122		0.174814	-3.78403
fdx	2Fe-2S ferredoxin	-4.39792	TRUE	5	-0.0612383	0.263668	-4.22837	-0.838642	-4.96947
dusA	tRNA-dihydrouridine synthase A	-4.40021	TRUE	3	-1.96215			-0.566393	-5.09284
queE		-4.40039	TRUE	3	-2.27529			-1.41799	-3.92842
rsfS		-4.41866	TRUE	3	-4.60813			0.0777613	-3.12298
mutS	DNA mismatch repair protein mutS	-4.49975	TRUE	3	0.363593			-6.9571	-1.20029
cspE	Cold shock-like protein cspE	-4.50649	TRUE	5	-2.96909	-2.60885	2.28953	0.56028	-7.3487
accA	Acetyl-coenzyme A carboxylase carboxyl transferase subunit alpha	-4.50853	TRUE	5	-0.756511	-0.0640646	-1.65969	-3.02518	-4.57594
trmJ	tRNA (cytidine/uridine-2'-O-)-methyltransferase trmJ	-4.53917	TRUE	5	-0.249297	-0.226512	-3.2203	-3.08189	-3.3719
alaS	Alanyl-tRNA synthetase	-4.57258	TRUE	5	-5.673	-1.00491	-1.27182	3.09571	-5.37057
tsaD		-4.58767	TRUE	5	-3.00555	-0.292785	-1.61698	-1.56966	-3.77337
yibN	Uncharacterized protein yibN	-4.59954	TRUE	5	-0.120278	-1.38772	-6.74556	-2.20507	0.173745
tsf	Elongation factor Ts	-4.61535	TRUE	5	-7.3487	-3.89142	4.27466	-4.15508	0.8003
gpmI	2,3-bisphosphoglycerate-independent phosphoglycerate mutase	-4.62154	TRUE	5	-7.3487	0.631582	-3.32279	7.05454	-7.3487
exbD	Biopolymer transport protein exbD	-4.64841	TRUE	3	-6.79049			3.66832	-4.9291
secF	Protein-export membrane protein secF	-4.66244	TRUE	3	-0.583585			-5.40259	-2.0894
nuoA	NADH-quinone oxidoreductase subunit; NADH-quinone oxidoreductase subunit A	-4.67231	TRUE	4	-0.356122		-0.564091	-5.88069	-2.54372
nuoG	NADH-quinone oxidoreductase; NADH-quinone oxidoreductase subunit G	-4.73663	TRUE	5	5.78865	-0.997293	-0.979536	-7.05454	-7.3487
flgG	Flagellar basal-body rod protein flgG	-4.73978	TRUE	3	1.51528	-2.61205			-7.11277
metF	Methylenetetrahydrofolate reductase; 5,10-methylenetetrahydrofolate reductase	-4.74273	TRUE	5	-5.29215	-1.62563	-4.08203	5.85324	-5.45848
cysI	Sulfite reductase [NADPH] hemoprotein beta-component	-4.77304	TRUE	5	-7.3487	-5.38124	2.35126	7.05454	-7.3487
rfbC	dTDP-4-dehydrorhamnose 3,5-epimerase	-4.80706	TRUE	3	0.303205			-2.28616	-6.34312
rpmH	50S ribosomal protein L34	-4.8111	TRUE	4	-2.83214	-1.38047		-2.50249	-2.90709
iscS	Cysteine desulfurase	-4.81331	TRUE	5	-2.13095	1.26508	-7.23296	4.68466	-7.3487
rluC	Pseudouridine synthase; Ribosomal large subunit pseudouridine synthase C	-4.83314	TRUE	4	-1.9334		-0.862277	-1.05631	-5.8143
rpoA	DNA-directed RNA polymerase subunit alpha	-4.83403	TRUE	5	0.437248	-1.96133	-6.26994	-3.75645	0.74125
suhB	Inositol-1-monophosphatase	-4.85718	TRUE	5	-4.43743	-0.651112	-0.409333	-2.61073	-2.75238
ligA	DNA ligase	-4.85911	TRUE	4	-0.0798528		-1.95148	-5.6638	-2.02309
nupC	Nucleoside permease nupC	-4.86901	TRUE	3	-3.40544			-4.02672	-1.00121
nuoC	NADH-quinone oxidoreductase subunit C/D	-4.8764	TRUE	5	6.49833	-0.23678	-3.00768	-7.05454	-7.1033
cyoA	Ubiquinol oxidase subunit 2	-4.88481	TRUE	5	-2.60944	1.35594	0.0255864	-6.56055	-3.1343
yfdI	ECDH10B_2515	-4.8898	TRUE	3	-2.40517	-1.18252		-4.8817
yceD	Uncharacterized protein yceD	-4.90144	TRUE	5	-2.08357	-0.288721	-4.45305	-1.03776	-3.09687
prfB	Peptide chain release factor 2	-4.94649	TRUE	5	-4.53403	-0.989043	-3.017	-0.30544	-2.21519
nadB	L-aspartate oxidase	-4.96181	TRUE	4	-5.9756	0.0342857		-5.44884	1.46653
wecB	UDP-N-acetylglucosamine 2-epimerase	-4.97013	TRUE	3	-6.17056			1.03401	-3.47197
apt	Adenine phosphoribosyltransferase	-4.97031	TRUE	5	-7.3487	-2.01395	-1.23265	3.07827	-3.59693
ubiC	Chorismate--pyruvate lyase	-5.0122	TRUE	3	1.79597			-4.68536	-5.79199
recR	Recombination protein recR	-5.01344	TRUE	3	-2.7279			-1.40723	-4.54839
rpsL	30S ribosomal protein S12	-5.02136	TRUE	5	-3.40763	-2.42374	-3.75311	-6.54712	4.9035
rplM	50S ribosomal protein L13	-5.03978	TRUE	5	-5.6985	-2.09398	-2.5427	-1.95628	1.02217
cusA	Cation efflux system protein cusA	-5.04167	TRUE	3	-1.78976	-0.798754			-6.14391
cspC	Cold shock-like protein cspC	-5.0487	TRUE	5	-2.35514	-0.830662	-2.16482	0.911886	-6.85049
cysJ	Sulfite reductase [NADPH] flavoprotein alpha-component	-5.09841	TRUE	5	-7.3487	-6.18632	2.42878	7.05454	-7.3487
nfsB	Oxygen-insensitive NAD(P)H nitroreductase	-5.10072	TRUE	4	-6.07727	0.446104		2.19506	-6.76533
ybiT	Uncharacterized ABC transporter ATP-binding protein ybiT	-5.13831	TRUE	5	-4.77132	-0.594966	-0.896719	0.515703	-5.74232
ffh	Signal recognition particle protein	-5.15902	TRUE	5	-2.78886	-0.218914	-0.762785	-2.6776	-5.08776
glpX	Fructose-1,6-bisphosphatase class 2	-5.16162	TRUE	3	-2.0346			-5.81795	-1.08764
sdhC	Succinate dehydrogenase cytochrome b556 subunit	-5.16499	TRUE	3	3.29318			-5.7631	-6.4761
ppiC	Peptidyl-prolyl cis-trans isomerase C	-5.17047	TRUE	5	-1.10951	-0.892837	0.925888	-5.05703	-5.42802
nuoE	NADH-quinone oxidoreductase subunit E	-5.19423	TRUE	3	3.89423			-7.05454	-5.83637
gatA	Galactitol-specific phosphotransferase enzyme IIA component	-5.19561	TRUE	3	4.21365			-6.35569	-6.85702
iscR	HTH-type transcriptional regulator iscR	-5.25119	TRUE	5	-2.44792	-1.58522	-4.63978	3.3048	-6.37391
rplL	50S ribosomal protein L7/L12	-5.25358	TRUE	5	-5.10635	-2.95132	-5.02901	-1.95754	3.29684
secD	Protein-export membrane protein secD	-5.27464	TRUE	5	-0.705482	-1.25435	-1.21394	-6.33312	-2.28758
secA	Protein translocase subunit secA	-5.29295	TRUE	5	2.47636	-1.71263	-5.18247	-7.05454	-0.362125
gpt	Xanthine phosphoribosyltransferase	-5.29855	TRUE	5	-4.02961	-0.537876	-2.33206	-3.581	-1.36738
fnr	Fumarate and nitrate reduction regulatory protein	-5.29875	TRUE	4	-1.61436		-0.79236	-0.842082	-7.3487
ttcA	tRNA 2-thiocytidine biosynthesis protein ttcA	-5.31608	TRUE	4	-2.22466		-1.82501	-4.12513	-2.45737
rnb	Exoribonuclease 2	-5.32063	TRUE	5	-7.3487	-2.74413	-1.5103	7.05454	-7.3487
exbB	Biopolymer transport protein exbB	-5.40088	TRUE	5	-7.3487	-2.65482	2.3429	2.93259	-7.3487
rho	Transcription termination factor rho	-5.40852	TRUE	5	-3.02454	-0.688623	-7.3487	-0.667752	-0.364207
cysM	Cysteine synthase B; Cysteine synthase	-5.41683	TRUE	5	-4.38342	-2.05004	-3.97384	5.31142	-7.01651
ydjN	Uncharacterized symporter ydjN	-5.4249	TRUE	5	-7.3487	-0.0557315	-3.50309	6.12577	-7.3487
yiaD	Inner membrane lipoprotein yiaD	-5.43061	TRUE	3	-5.122			-4.82134	0.537253
oppF	Oligopeptide transport ATP-binding protein oppF	-5.45824	TRUE	3	-0.322213			-7.05454	-2.0772
typA	GTP-binding protein typA/BipA; GTP-binding protein typA/bipA	-5.46428	TRUE	5	-7.3487	0.492387	-4.64707	6.63359	-7.3487
parE	DNA topoisomerase 4 subunit B	-5.49629	TRUE	3	-2.93065			-4.83593	-1.75328
livK	Leucine-specific-binding protein	-5.50741	TRUE	5	-3.71414	-5.58799	-6.60159	6.10941	-2.52065
rffG	dTDP-glucose 4,6-dehydratase	-5.54614	TRUE	3	-3.5248			-3.49757	-2.58383
pdxY	Pyridoxamine kinase	-5.54656	TRUE	3	-0.408879			-6.22781	-2.97024
glyQ	Glycyl-tRNA synthetase alpha subunit	-5.56861	TRUE	5	-1.07304	-1.04435	-1.82334	-3.12611	-5.38497
mukB	Chromosome partition protein mukB	-5.57717	TRUE	4	2.92174	0.153033		-6.88042	-7.3487
fabZ	(3R)-hydroxymyristoyl-[acyl-carrier-protein] dehydratase	-5.59943	TRUE	5	-0.0830254	-2.06639	-6.47982	-1.38724	-2.50421
rfbA		-5.61233	TRUE	3	-2.57818			-6.111	-1.03166
fis	DNA-binding protein fis	-5.63888	TRUE	5	-7.3487	-2.84364	-0.641795	-1.50955	-0.265238
yeeN	UPF0082 protein yeeN	-5.69983	TRUE	3	-7.3487			-0.608532	-1.91517
valS	Valyl-tRNA synthetase	-5.70776	TRUE	5	-7.3487	-1.59493	1.49007	-0.231991	-5.07739
wecC	UDP-N-acetyl-D-mannosamine dehydrogenase	-5.75412	TRUE	3	-2.0592			-4.78141	-3.12582
parC	DNA topoisomerase 4 subunit A	-5.79373	TRUE	3	-4.64551			-3.55677	-1.83275
yaiI	UPF0178 protein yaiI	-5.8886	TRUE	3	-5.21471			-3.6838	-1.30085
yheS	Uncharacterized ABC transporter ATP-binding protein yheS	-5.92626	TRUE	3	-4.47554			-0.953176	-4.83586
hpt	Hypoxanthine phosphoribosyltransferase	-5.95674	TRUE	4	-3.4178		-2.0775	-1.46472	-4.95346
yeiP	Elongation factor P-like protein	-5.97502	TRUE	5	-4.41413	-1.84138	-0.163656	-0.837278	-6.10412
ddlA	D-alanine--D-alanine ligase A	-6.00399	TRUE	3	-5.96718			-7.05454	2.6225
trpGD		-6.00878	TRUE	4	-5.42583	-1.9034	2.66037		-7.3487
rplJ	50S ribosomal protein L10	-6.03034	TRUE	5	-6.00711	-3.5394	-4.36245	-3.75062	4.17534
crl	Sigma factor-binding protein crl	-6.03437	TRUE	5	-7.3487	1.87997	-0.226963	-0.44888	-7.3487
gcvP	Glycine dehydrogenase [decarboxylating]	-6.07836	TRUE	5	-2.50934	-0.835237	2.30129	-7.05454	-5.4938
ftsH	Cell division protease ftsH	-6.08405	TRUE	3	-2.23948			-0.949695	-7.3487
rpmG	50S ribosomal protein L33	-6.14165	TRUE	5	-3.62441	-2.13926	-3.28537	-1.63215	-3.05195
rpmE	50S ribosomal protein L31	-6.18422	TRUE	5	-4.10253	-3.45941	-4.96022	-4.66183	3.35567
fabF	3-oxoacyl-[acyl-carrier-protein] synthase 2	-6.26849	TRUE	5	-3.42887	-0.645232	-3.7273	-6.80458	0.589212
trmA	tRNA (uracil-5-)-methyltransferase	-6.31676	TRUE	3	-5.96678			1.1099	-6.08408
tgt	Queuine tRNA-ribosyltransferase	-6.32192	TRUE	4	-5.58478		-2.10836	1.91574	-6.86644
rplU	50S ribosomal protein L21	-6.42548	TRUE	5	-6.57727	-1.46358	-3.66074	-1.42867	-1.23754
aroK	Shikimate kinase 1	-6.45873	TRUE	5	-4.78684	-0.256787	-5.63224	0.212554	-3.97885
rlmI	Ribosomal RNA large subunit methyltransferase I	-6.46942	TRUE	3	-1.52844			-3.49417	-6.18277
pyrG	CTP synthase	-6.49033	TRUE	5	-7.3487	-2.83428	1.39571	-0.550787	-5.17477
nusA	Transcription elongation protein nusA	-6.57241	TRUE	5	-2.61783	-1.70011	-6.09507	-3.18848	-1.09487
cyoB	Ubiquinol oxidase subunit 1	-6.61793	TRUE	3	-1.71281			-5.18274	-4.56704
epd	D-erythrose-4-phosphate dehydrogenase	-6.62357	TRUE	3	-2.80716			-4.82112	-3.84408
hsdM	IPF_67	-6.63036	TRUE	5	-4.1065	-1.57247	-1.08268	-0.715571	-7.3487
hmp	Flavohemoprotein	-6.64133	TRUE	3	-6.60751			-5.83973	0.944122
gsk	Inosine-guanosine kinase	-6.69886	TRUE	3	-5.26189			-3.12412	-3.21675
nuoI	NADH-quinone oxidoreductase subunit I	-6.70426	TRUE	5	2.47184	0.148434	-3.96749	-7.05454	-6.58943
bioB	Biotin synthase	-6.7116	TRUE	5	-5.12402	0	1.48995	-4.02482	-7.3487
rplR	50S ribosomal protein L18	-6.77162	TRUE	5	-2.43377	-2.2409	-3.64476	-2.34736	-4.47502
upp	Uracil phosphoribosyltransferase	-6.78524	TRUE	5	-6.58757	-3.25983	-6.78206	7.05454	-5.59734
pnp	Polyribonucleotide nucleotidyltransferase	-6.79897	TRUE	5	1.50985	-0.427211	-7.12473	-2.107	-7.05387
rplW	50S ribosomal protein L23	-6.80509	TRUE	3	-5.70832			-2.93499	-3.14346
ybhA	Phosphatase ybhA	-6.80535	TRUE	3	-5.83041			-2.45497	-3.50183
yebG	Uncharacterized protein yebG	-6.85447	TRUE	3	-2.73735			-4.19031	-4.94463
rfbD	dTDP-4-dehydrorhamnose reductase	-6.89899	TRUE	3	-4.17238			-4.05756	-3.71947
efp	Elongation factor P	-6.94935	TRUE	5	-5.54005	-1.72467	-1.5228	-1.17534	-5.57636
ychF	GTP-dependent nucleic acid-binding protein engD	-6.98478	TRUE	5	-7.3487	-3.24959	1.8753	0.335458	-7.23091
uup	ABC transporter ATP-binding protein uup	-7.01665	TRUE	4	-1.53164		-2.30798	-5.01443	-5.17925
mnmG	tRNA uridine 5-carboxymethylaminomethyl modification enzyme mnmG	-7.029	TRUE	3	-4.93157			-1.60371	-5.6393
proX	Glycine betaine-binding periplasmic protein	-7.03648	TRUE	3	-1.54442			-3.98687	-6.65625
clpX	ATP-dependent Clp protease ATP-binding subunit clpX	-7.07547	TRUE	5	-5.4221	-0.329525	-3.63266	0.725992	-7.16294
rpsP	30S ribosomal protein S16	-7.11084	TRUE	5	-4.70752	-0.013175	-3.21294	-1.40759	-6.55909
rpmF	50S ribosomal protein L32	-7.17114	TRUE	5	-5.75977	-3.51945	-3.97397	0.902119	-3.68408
rpmC	50S ribosomal protein L29	-7.24816	TRUE	5	-5.00273	-3.00022	-4.89543	-0.561184	-2.74782
ahpF	Alkyl hydroperoxide reductase subunit F	-7.27226	TRUE	5	-0.166059	0.153124	-3.41708	-6.04438	-6.78688
rpmA	50S ribosomal protein L27	-7.32813	TRUE	5	-3.37033	-1.62671	-2.90793	-5.34971	-3.13152
rplK	50S ribosomal protein L11	-7.3487	TRUE	5	-7.3487	-5.16395	-7.3487	-3.10649	-1.36108
rpsU	30S ribosomal protein S21	-7.3487	TRUE	5	-6.24105	-3.70516	-2.35144	-2.82479	-4.53128
rplB	50S ribosomal protein L2	-7.3487	TRUE	5	-7.3487	-4.94824	-4.00193	-7.05454	-7.3487
rplD	50S ribosomal protein L4	-7.3487	TRUE	5	-7.3487	-4.27395	-5.0052	-3.61321	-7.3487
guaA	GMP synthase [glutamine-hydrolyzing]	-7.3487	TRUE	5	-7.3487	-4.64813	1.77013	0	-7.28327
rplA	50S ribosomal protein L1	-7.3487	TRUE	5	-7.3487	-6.21944	-7.3487	-2.4112	-5.78454
lepA	GTP-binding protein lepA	-7.3487	TRUE	5	-2.93693	-0.66805	-2.52807	-5.76037	-5.9405
borD	Lipoprotein bor homolog from lambdoid prophage DLP12	-7.3487	TRUE	5	-5.23006	-3.89645	-6.20429	-2.84226	-2.89716
gcvT	Aminomethyltransferase	-7.3487	TRUE	5	-5.38652	-0.57343	0.442566	-7.05454	-5.92105
rplF	50S ribosomal protein L6	-7.3487	TRUE	5	-7.3487	-5.23873	-6.13317	-3.784	-4.13871
rpsK	30S ribosomal protein S11	-7.3487	TRUE	5	-6.12526	-3.69716	-7.10715	-2.46565	-7.3487
rplE	50S ribosomal protein L5	-7.3487	TRUE	5	-7.3487	-4.823	-7.3487	-3.37058	-7.3487
rpsI	30S ribosomal protein S9	-7.3487	TRUE	5	-5.55894	-3.54836	-2.9432	-3.04478	-7.24465
rplI	50S ribosomal protein L9	-7.3487	TRUE	5	-7.3487	-5.00831	-4.42979	-2.69137	-1.37354
lysS	Lysyl-tRNA synthetase; Lysyl-tRNA synthetase, heat inducible	-7.3487	TRUE	5	-7.10615	-3.17031	-1.28034	-4.91783	-7.3487
infB	Translation initiation factor IF-2	-7.3487	TRUE	5	-5.9791	-3.08765	-7.3487	-6.04634	-6.01876
prfC	Peptide chain release factor 3	-7.3487	TRUE	5	-4.14255	-1.15734	-2.73151	-4.07135	-6.6171
rpsC	30S ribosomal protein S3	-7.3487	TRUE	5	-7.3487	-4.83759	-1.83666	-7.05454	0.945336
rpsF	30S ribosomal protein S6	-7.3487	TRUE	5	-7.3487	-3.5636	-6.69304	-0.769876	0.0498889
fusA	Elongation factor G	-7.3487	TRUE	5	-7.3487	-5.49501	-6.81557	-2.55293	-5.39624
rpsN	30S ribosomal protein S14	-7.3487	TRUE	5	-5.3228	-2.49845	-2.66282	-2.77268	-5.39554
rpsG	30S ribosomal protein S7	-7.3487	TRUE	5	-7.3487	-5.35192	-7.3487	-3.77128	-5.37096
proQ	ProP effector	-7.3487	TRUE	5	-4.88247	0.0739162	-4.08818	-1.81949	-6.50244
rpsR	30S ribosomal protein S18	-7.3487	TRUE	5	-3.07603	-1.88906	-5.16371	-3.08501	-4.4904
murA	UDP-N-acetylglucosamine 1-carboxyvinyltransferase	-7.3487	TRUE	5	-3.64181	-0.367007	-3.36219	-2.1395	-7.04485
rpsD	30S ribosomal protein S4	-7.3487	TRUE	5	-7.3487	-5.40686	-7.3487	-5.35648	-4.99751
rplP	50S ribosomal protein L16	-7.3487	TRUE	5	-4.58008	-4.33574	-1.14963	-3.39431	-4.68187
rpsH	30S ribosomal protein S8	-7.3487	TRUE	5	-6.96638	-2.78004	-6.43918	-3.05136	-4.59035
rplQ	50S ribosomal protein L17	-7.3487	TRUE	5	-7.3487	-0.779279	-7.06282	-3.61321	2.01681
rplC	50S ribosomal protein L3	-7.3487	TRUE	5	-6.89621	-4.43514	-5.33331	-2.25077	0.796362
rplS	50S ribosomal protein L19	-7.3487	TRUE	5	-7.3487	-2.4368	-3.74553	-5.22603	-2.24173
yhgF	Protein yhgF	-7.3487	TRUE	5	-7.3487	-1.82224	1.22255	-1.65899	-7.3487
rplT	50S ribosomal protein L20	-7.3487	TRUE	5	-7.01775	-2.4481	-4.36045	-5.76009	-2.94464
ycaO	UPF0142 protein ycaO	-7.3487	TRUE	5	-6.00923	-0.80198	0	-3.41747	-6.65157
rpsS	30S ribosomal protein S19	-7.3487	TRUE	5	-6.90646	-2.43253	-4.25836	-4.42449	-6.20767
rpsJ	30S ribosomal protein S10	-7.3487	TRUE	5	-7.3487	-3.47169	-7.3487	-1.27133	-1.07037
tig	Trigger factor	-7.3487	TRUE	5	-7.3487	-4.61333	-5.23543	-0.0493262	-3.74861
rplV	50S ribosomal protein L22	-7.3487	TRUE	5	-7.3487	-5.57512	-3.57434	-3.68393	1.40161
rplO	50S ribosomal protein L15	-7.3487	TRUE	5	-7.17693	-4.18268	-5.08936	-7.05004	-7.3487
rplN	50S ribosomal protein L14	-7.3487	TRUE	5	-6.09672	-2.61367	-7.3487	-2.04444	-3.66481
rplY	50S ribosomal protein L25	-7.3487	TRUE	5	-4.79367	-2.48347	-6.44592	-1.94683	-6.08251
rpsB	30S ribosomal protein S2	-7.3487	TRUE	5	-7.3487	-6.6936	-4.43566	-3.14264	-2.43469
rpsE	30S ribosomal protein S5	-7.3487	TRUE	5	-6.70808	-4.10834	-4.52993	-3.56149	-6.03627
rpsT	30S ribosomal protein S20	-7.3487	TRUE	5	-6.16645	-3.85921	-5.36147	-0.619723	-3.93328
rpsM	30S ribosomal protein S13; 30S ribosomal protein	-7.3487	TRUE	5	-5.76385	-4.22455	-7.3487	-3.58929	-7.3487
rpsA	30S ribosomal protein S1	-7.3487	TRUE	5	-7.3487	-6.53162	0.393708	-5.14791	-6.09016
trpE	Anthranilate synthase component 1	-7.3487	TRUE	5	-4.47815	-2.43659	0.472193	-5.78136	-6.70654
rpmB	50S ribosomal protein L28	-7.3487	TRUE	5	-4.41214	-2.08576	-2.96774	-3.29222	-4.36439
deaD	Cold-shock DEAD box protein A	-7.3487	TRUE	5	-7.3487	-0.822135	-7.3487	-5.42706	-7.3487
hscA	Chaperone protein hscA	-7.3487	TRUE	5	-7.04173	-1.79912	-3.16965	0.00590201	-6.83564
nadA	Quinolinate synthetase A	-7.3487	TRUE	4	-4.30171	0.0878448		-6.10941	-5.05409
rpmD	50S ribosomal protein L30	-7.3487	TRUE	4	-5.56292		-3.47768	-3.09671	-5.03499
rplX	50S ribosomal protein L24	-7.3487	TRUE	4	-6.52718		-1.60346	-0.671487	-7.3487
thiI	Thiamine biosynthesis protein thiI	-7.3487	TRUE	4	-7.3487		-1.79687	-6.16908	-3.52293
yegQ	Uncharacterized protease yegQ	-7.3487	TRUE	4	-3.15032		-4.07807	-1.44889	-7.32691
cspA	Cold shock protein cspA	-7.3487	TRUE	4	-6.34922		-6.57769	1.35009	-7.3487
tufA		-7.3487	TRUE	3	-1.09635	-6.08628	-7.3487
rlmN	Ribosomal RNA large subunit methyltransferase N	-7.3487	TRUE	3	-2.90809			-6.74408	-7.3487
lipA	Lipoyl synthase	-7.3487	TRUE	3	0.913455			-7.05454	-6.94878
yidC	Inner membrane protein oxaA	-7.3487	TRUE	3	-2.1058			-6.42326	-4.30524
rfbD	dTDP-4-dehydrorhamnose reductase	-7.3487	TRUE	3	-4.17238			-4.05756	-4.55544
rfbB	dTDP-glucose 4,6-dehydratase	-7.3487	TRUE	3	-7.3487			-4.59244	-5.87635
rfbB	dTDP-glucose 4,6-dehydratase	-7.3487	TRUE	3	-7.3487			-4.59244	-4.56238
ibpA	Small heat shock protein ibpA	-7.3487	TRUE	3	-3.74827			-7.05454	-1.93331
miaB	(Dimethylallyl)adenosine tRNA methylthiotransferase miaB	-7.3487	TRUE	3	-7.3487			-1.99129	-7.3487
rimO	Ribosomal protein S12 methylthiotransferase rimO	-7.3487	TRUE	3	-4.6033			-2.81803	-7.31555
ispH	4-hydroxy-3-methylbut-2-enyl diphosphate reductase	-7.3487	TRUE	3	-3.03203			-5.73071	-4.90468
glf	UDP-galactopyranose mutase	-7.3487	TRUE	3	-4.06165			-2.84229	-7.05454
wbbI	Uncharacterized protein yefG	-7.3487	TRUE	3	-2.94146			-3.99011	-6.71097
ytfQ	ABC transporter periplasmic-binding protein ytfQ	7.3487	FALSE	2	7.3487				6.96451
fucI	L-fucose isomerase	7.3487	FALSE	2	3.76882				7.10583
yedP		7.3487	FALSE	2	7.3487				4.60428
yohF	Uncharacterized oxidoreductase yohF	7.3487	FALSE	2	7.3487				7.05454
hdeB	Protein hdeB	7.3487	FALSE	2	7.3487				6.68605
ydeI	Uncharacterized protein ydeI	7.3487	FALSE	2	7.3487				7.05454
sbmC	DNA gyrase inhibitory protein	7.3487	FALSE	2	5.80475				6.64239
ydhS	Uncharacterized protein ydhS	7.3487	FALSE	2	7.3487				7.05454
yciE	Protein yciE	7.3487	FALSE	2	7.3487				5.53229
yfdC	Inner membrane protein yfdC	7.3487	FALSE	2	5.45693				6.33479
ydeJ	Protein ydeJ	7.3487	FALSE	2	6.95623				6.90027
yccX	Acylphosphatase	7.3487	FALSE	2	6.17304				6.57653
otsB	Trehalose-phosphate phosphatase	7.3487	FALSE	2	7.3487				6.27912
aidB	Protein aidB	7.3487	FALSE	2	6.98263				4.9832
glsA1	EcSMS35_0528; EcHS_A0564; EcE24377A_0524; ECH74115_0578	7.3487	FALSE	2	7.3487				6.96451
ybgS	Uncharacterized protein ybgS	7.3487	FALSE	2	4.72097				6.96451
ydeN	Uncharacterized sulfatase ydeN	7.3487	FALSE	1	7.3487
araF	L-arabinose-binding periplasmic protein	7.3487	FALSE	1	7.3487
bcsB		7.3487	FALSE	1					7.3487
fecA	Fe(3+) dicitrate transport protein fecA	7.3487	FALSE	1					7.3487
pka		7.3487	FALSE	1	7.3487
fucO	Lactaldehyde reductase	7.3487	FALSE	1	7.3487
lsrB	Autoinducer 2-binding protein lsrB	7.3487	FALSE	1	7.3487
ydcJ	Uncharacterized protein ydcJ	7.3487	FALSE	1	7.3487
chaB	Cation transport regulator chaB	7.30878	FALSE	2	3.84393				6.49225
treR	HTH-type transcriptional regulator treR	7.11629	FALSE	2	4.79794				5.26601
ybjQ	UPF0145 protein ybjQ	7.08878	FALSE	2	4.60932				5.41573
yeaH	UPF0229 protein yeaH	6.93922	FALSE	1	6.93922
treB	PTS system trehalose-specific EIIBC component	6.91954	FALSE	1	6.91954
yebV	Uncharacterized protein yebV	6.70627	FALSE	1	6.70627
ydcT	Uncharacterized ABC transporter ATP-binding protein ydcT	6.67332	FALSE	1	6.67332
hdeA	Chaperone-like protein hdeA	6.5664	FALSE	1	6.5664
aroM	Protein aroM	6.49124	FALSE	1	6.49124
sufE	Cysteine desulfuration protein sufE	6.17991	FALSE	2	2.33008				6.40964
rmf	Ribosome modulation factor	6.04393	FALSE	1	6.04393
ygdR	Uncharacterized lipoprotein ygdR	6.01807	FALSE	2	6.38885				2.12199
ymjA	Uncharacterized protein ymjA	5.93556	FALSE	2	3.30522			5.08893
yddH	Uncharacterized protein yddH	5.90244	FALSE	1	5.90244
prpC	2-methylcitrate synthase	5.83276	FALSE	1	5.83276
yaeR	Uncharacterized protein yaeR	5.79356	FALSE	2	3.35515				4.83818
rspA	Starvation-sensing protein rspA	5.76896	FALSE	1	5.76896
msrP		5.70904	FALSE	2	5.10606				2.96774
sgcC	Putative permease IIC component	5.67499	FALSE	1	5.67499
sgcX	Putative sgc region protein sgcX	5.6202	FALSE	1	5.6202
aceK	Isocitrate dehydrogenase kinase/phosphatase	5.55498	FALSE	1	5.55498
ybhP	Uncharacterized protein ybhP	5.49635	FALSE	2	2.06419				5.70883
xylF	D-xylose-binding periplasmic protein	5.41264	FALSE	1	5.41264
actP	Cation/acetate symporter actP	5.38484	FALSE	2	7.3487	0.26661
ybdZ	Uncharacterized protein ybdZ	5.34558	FALSE	1					5.34558
ydcH	Uncharacterized protein ydcH	5.33853	FALSE	1	5.33853
ynjB	Protein ynjB	5.3249	FALSE	2	3.50987				4.02068
paaX	Phenylacetic acid degradation operon negative regulatory protein paaX	5.01448	FALSE	1	5.01448
fhuC	Iron(3+)-hydroxamate import ATP-binding protein fhuC	4.9542	FALSE	1					4.9542
glcD	Glycolate oxidase subunit glcD	4.72736	FALSE	1	4.72736
feaB	Phenylacetaldehyde dehydrogenase	4.71328	FALSE	1	4.71328
melA	Alpha-galactosidase	4.64063	FALSE	2	7.3487	-0.785861
rihC	Non-specific ribonucleoside hydrolase rihC	4.60068	FALSE	1	4.60068
yhdW		4.59022	FALSE	1					4.59022
fadM	b0443	4.49202	FALSE	2	3.17774				3.17493
mepS		4.48935	FALSE	2	0.239483			6.10941
bcsZ		4.47721	FALSE	1					4.47721
mdtE	Multidrug resistance protein mdtE	4.45663	FALSE	1	4.45663
malG	Maltose transport system permease protein malG	4.27831	FALSE	1	4.27831
ycjG	Z2450; ECUMN_1620; ECED1_1533; ECDH10B_1444; b1325; UTI89_C1596; E2348C_1518; ECIAI1_1350; c1797; APECO1_478; ECS88_1467; ECIAI39_1677; EC55989_1489	4.25968	FALSE	2	4.71337				1.31072
yjdN		4.25615	FALSE	1	4.25615
nadK		4.20555	FALSE	2	2.03801				3.90954
rnhB	Ribonuclease HII	4.14347	FALSE	1	4.14347
yjgH	UPF0076 protein yjgH	4.1411	FALSE	1	4.1411
agaV	N-acetylgalactosamine-specific phosphotransferase enzyme IIB component 2	4.10589	FALSE	1	4.10589
yddB	Uncharacterized protein yddB	4.06382	FALSE	1					4.06382
mhpR	Mhp operon transcriptional activator	3.99722	FALSE	1	3.99722
idi	Isopentenyl-diphosphate Delta-isomerase	3.96727	FALSE	2	2.27884				3.33172
allE		3.90215	FALSE	1	3.90215
mglC	Galactoside transport system permease protein mglC	3.87915	FALSE	1	3.87915
narG	Respiratory nitrate reductase 1 alpha chain	3.85229	FALSE	1	3.85229
eutM	Ethanolamine utilization protein eutM	3.84784	FALSE	1	3.84784
yeaC	Uncharacterized protein yeaC	3.83488	FALSE	1	3.83488
yciW	Uncharacterized protein yciW	3.71177	FALSE	2	0.517855			4.73138
gadC	Probable glutamate/gamma-aminobutyrate antiporter	3.69462	FALSE	1	3.69462
gsiA	Glutathione import ATP-binding protein gsiA	3.68989	FALSE	2	1.89578				3.32251
basR	Transcriptional regulatory protein basR/pmrA	3.60366	FALSE	1	3.60366
dctA	C4-dicarboxylate transport protein; Aerobic C4-dicarboxylate transport protein	3.59755	FALSE	1	3.59755
garL	5-keto-4-deoxy-D-glucarate aldolase	3.56213	FALSE	1	3.56213
ybaQ	Uncharacterized HTH-type transcriptional regulator ybaQ	3.5486	FALSE	2	-1.59272			6.6112
dicA	HTH-type transcriptional regulator dicA	3.52928	FALSE	2	1.70063				3.29053
cycA	D-serine/D-alanine/glycine transporter	3.37412	FALSE	2	4.94875			-0.177033
chaA	Calcium/proton antiporter	3.33163	FALSE	1	3.33163
yraQ	UPF0718 protein yraQ	3.31022	FALSE	2	2.24897			2.43238
tusB	Protein tusB	3.25354	FALSE	2	2.46908				2.13211
yuaY		3.25134	FALSE	2	4.49009	0.107995
glnL	Nitrogen regulation protein NR(II); Sensor protein	3.23937	FALSE	2	0.858972			3.72219
lsrA	Autoinducer 2 import ATP-binding protein lsrA; Putative autoinducer 2 import ATP-binding protein lsrA homolog	3.23668	FALSE	2	2.72417				1.85319
fic	Cell filamentation protein fic	3.22801	FALSE	1	3.22801
modC	Molybdenum import ATP-binding protein modC	3.2172	FALSE	2	6.8887	-2.33889
ugpC	sn-glycerol-3-phosphate import ATP-binding protein ugpC	3.2046	FALSE	1	3.2046
arnB		3.1634	FALSE	2	1.40681	3.06692
glcC	Glc operon transcriptional activator	3.15663	FALSE	1	3.15663
glcA	Glycolate permease glcA	3.13669	FALSE	1	3.13669
dgoD		3.12959	FALSE	1	3.12959
cohE	Putative lambdoid prophage e14 repressor protein C2	3.1028	FALSE	2	0.150599			4.23742
yhdP	Uncharacterized protein yhdP	3.09023	FALSE	1	3.09023
ubiX	3-octaprenyl-4-hydroxybenzoate carboxy-lyase	3.08566	FALSE	2	2.31567			2.04811
ldcC	Lysine decarboxylase, constitutive	3.00888	FALSE	1	3.00888
ypfH	Esterase ypfH	2.97769	FALSE	2	0.96926				3.24183
mutL	DNA mismatch repair protein mutL	2.94576	FALSE	2	4.09857				0.0673594
baeS	Sensor protein; Signal transduction histidine-protein kinase baeS	2.90926	FALSE	2	3.19322			0.921097
ybgA	Uncharacterized protein ybgA	2.90572	FALSE	1	2.90572
ygdI	Uncharacterized lipoprotein ygdI	2.87816	FALSE	1	2.87816
ycaP	UPF0702 transmembrane protein ycaP	2.85501	FALSE	1	2.85501
birA	Bifunctional protein birA	2.85087	FALSE	2	1.82253			2.20921
glcF	Glycolate oxidase iron-sulfur subunit	2.81151	FALSE	1	2.81151
ycjY		2.80708	FALSE	1					2.80708
glcE	Glycolate oxidase subunit glcE	2.80703	FALSE	1	2.80703
ypdB	Uncharacterized response regulatory protein ypdB	2.76537	FALSE	2	2.1867				1.72412
kdpD	Sensor protein; Sensor protein kdpD	2.73986	FALSE	2	3.87475	0
hypE	Hydrogenase isoenzymes formation protein hypE	2.72569	FALSE	1	2.72569
fecB	Fe(3+) dicitrate-binding periplasmic protein	2.69	FALSE	2	0.658838				3.14539
yliI	Soluble aldose sugar dehydrogenase yliI	2.6898	FALSE	1	2.6898
plsY	ECUMN_3542; EC55989_3474; ECIAI1_3207; ECS88_3457; ECED1_3728; ECIAI39_3555; b3059	2.65657	FALSE	1	2.65657
lacZ		2.64014	FALSE	2	7.3487	-3.61498
dgcQ		2.63905	FALSE	2	0.925149				2.80703
rssB	Protein hnr	2.63898	FALSE	1	2.63898
mpaA	Protein mpaA	2.60444	FALSE	2	2.26205				1.42118
amiB	N-acetylmuramoyl-L-alanine amidase amiB	2.60335	FALSE	2	1.64837			2.03332
hiuH	5-hydroxyisourate hydrolase	2.57652	FALSE	1	2.57652
arsC	Arsenate reductase	2.55392	FALSE	1	2.55392
creB	Transcriptional regulatory protein creB	2.55243	FALSE	1	2.55243
cutA	Divalent-cation tolerance protein cutA	2.48092	FALSE	2	1.67688				1.83167
hypB	Hydrogenase isoenzymes nickel incorporation protein hypB	2.48078	FALSE	1	2.48078
gltJ		2.46811	FALSE	2	3.49043	0
dcuR	Transcriptional regulatory protein dcuR	2.44503	FALSE	1	2.44503
uidA	Beta-glucuronidase	2.44474	FALSE	1	2.44474
hisQ	Histidine transport system permease protein hisQ	2.42241	FALSE	1	2.42241
bcsC		2.30403	FALSE	1					2.30403
astD	N-succinylglutamate 5-semialdehyde dehydrogenase	2.26623	FALSE	1	2.26623
glpF	Glycerol uptake facilitator protein	2.26488	FALSE	1	2.26488
yuaX		2.21822	FALSE	2	3.9194	-0.782354
uhpA	Transcriptional regulatory protein uhpA	2.21531	FALSE	2	1.4929				1.64002
aphA	Class B acid phosphatase	2.18567	FALSE	1	2.18567
yedF	UPF0033 protein yedF	2.1777	FALSE	2	5.48988			-2.41014
fepC	Ferric enterobactin transport ATP-binding protein fepC	2.17487	FALSE	2	-2.74778				5.82352
fxsA	UPF0716 protein fxsA	2.14614	FALSE	1					2.14614
ynjH	Uncharacterized protein ynjH	2.12882	FALSE	1	2.12882
yqeF	Probable acetyl-CoA acetyltransferase	2.11856	FALSE	2	1.83511				1.16098
garD	D-galactarate dehydratase	2.10836	FALSE	1	2.10836
ydiH	Uncharacterized protein ydiH	2.10836	FALSE	1	2.10836
fliI	Flagellum-specific ATP synthase	2.06635	FALSE	1	2.06635
bluR		2.05375	FALSE	1	2.05375
yjhC	Uncharacterized oxidoreductase yjhC	2.04744	FALSE	2	2.89552	0
ymdF		2.01409	FALSE	1	2.01409
yjcH	Inner membrane protein yjcH	2.00576	FALSE	1	2.00576
cobT	Nicotinate-nucleotide--dimethylbenzimidazole phosphoribosyltransferase	1.93944	FALSE	2	0.478269			2.26452
xynR		1.92149	FALSE	2	2.142			0.575394
rffH		1.90797	FALSE	2	1.56749				1.13079
kdpE	KDP operon transcriptional regulatory protein kdpE	1.90331	FALSE	1	1.90331
ycjW	Uncharacterized HTH-type transcriptional regulator ycjW	1.8926	FALSE	2	3.27941			-0.602873
yjfP	Esterase yjfP	1.86893	FALSE	2	0.345963				2.2971
dgcJ		1.82662	FALSE	1	1.82662
hslR	Heat shock protein 15	1.81842	FALSE	1	1.81842
folM	Dihydrofolate reductase folM	1.81195	FALSE	1					1.81195
psuG	b2165	1.81105	FALSE	1	1.81105
yggU	UPF0235 protein yggU	1.80637	FALSE	1	1.80637
mepH		1.77438	FALSE	1	1.77438
znuC	Zinc import ATP-binding protein znuC	1.75162	FALSE	2				-0.811637	3.28881
yqjC	Protein yqjC	1.75081	FALSE	1	1.75081
pdeN		1.74507	FALSE	1	1.74507
yfhG		1.7392	FALSE	1	1.7392
ykgG	UPF0707 protein ykgG	1.73444	FALSE	1	1.73444
yjiN	Uncharacterized protein yjiN	1.72637	FALSE	1	1.72637
yafV	UPF0012 hydrolase yafV	1.70207	FALSE	1	1.70207
rhmD	L-rhamnonate dehydratase	1.68494	FALSE	1	1.68494
puuD	Gamma-glutamyl-gamma-aminobutyrate hydrolase	1.66057	FALSE	2	-3.64923			5.99763
ybbA	Uncharacterized ABC transporter ATP-binding protein ybbA	1.6598	FALSE	2	4.00689				-1.65957
dauA		1.64485	FALSE	1	1.64485
panE	2-dehydropantoate 2-reductase	1.62158	FALSE	1					1.62158
mcrB	5-methylcytosine-specific restriction enzyme B	1.61508	FALSE	1	1.61508
yjaH		1.61183	FALSE	1			1.61183
motB	Chemotaxis protein motB	1.61112	FALSE	1	1.61112
rfaB	Lipopolysaccharide 1,6-galactosyltransferase	1.58516	FALSE	2	3.42326			-1.18151
yedE	UPF0394 inner membrane protein yedE	1.58022	FALSE	2	2.78122			-0.546444
holC	DNA polymerase III subunit chi	1.56322	FALSE	1	1.56322
yjbB	Uncharacterized protein yjbB	1.54521	FALSE	2	1.8829				0.302359
yjcE	Uncharacterized Na(+)/H(+) exchanger yjcE	1.47238	FALSE	1	1.47238
ydfZ	Putative selenoprotein ydfZ	1.46682	FALSE	2	4.6171			-2.5427
ftsL	Cell division protein ftsL	1.46489	FALSE	2	0.105982			1.96569
ispU		1.4575	FALSE	2	0.446762			1.61446
acrD	Probable aminoglycoside efflux pump	1.43133	FALSE	1	1.43133
malF	Maltose transport system permease protein malF	1.42527	FALSE	2	1.85861				0.157029
btsS		1.39168	FALSE	1	1.39168
cmoM		1.38343	FALSE	2	4.32208			-2.36562
yjcZ	Uncharacterized protein yjcZ	1.3731	FALSE	2	5.87482	-3.93296
yoaE	UPF0053 inner membrane protein yoaE	1.36959	FALSE	1	1.36959
treC	Trehalose-6-phosphate hydrolase	1.36432	FALSE	1	1.36432
tnaB	Low affinity tryptophan permease	1.35946	FALSE	1	1.35946
ybgC	Acyl-CoA thioester hydrolase ybgC	1.34865	FALSE	1	1.34865
ulaR	HTH-type transcriptional regulator ulaR	1.31917	FALSE	2	2.32909			-0.463508
cysW	Sulfate transport system permease protein cysW	1.30331	FALSE	2	-1.6516			3.49475
flgI	Flagellar P-ring protein	1.28896	FALSE	1	1.28896
trmO		1.27507	FALSE	2	0.625727			1.17749
ampH	Penicillin-binding protein ampH	1.27305	FALSE	1	1.27305
dgkA	Diacylglycerol kinase	1.27024	FALSE	1	1.27024
rpiR	HTH-type transcriptional regulator rpiR	1.24892	FALSE	2	1.47699				0.289241
efeB	Peroxidase ycdB	1.19934	FALSE	1					1.19934
kefC	Glutathione-regulated potassium-efflux system protein kefC	1.1923	FALSE	1	1.1923
yraR	Uncharacterized protein yraR	1.17499	FALSE	1	1.17499
hda	DnaA-homolog protein hda	1.15401	FALSE	2				0.60076	1.03126
hdfR	HTH-type transcriptional regulator hdfR	1.14932	FALSE	2	0.937316				0.688072
flgH	Flagellar L-ring protein	1.08685	FALSE	2	1.78564				-0.248598
sdhD	Succinate dehydrogenase hydrophobic membrane anchor subunit	1.04095	FALSE	2	3.69378			-2.22166
uxuR	Uxu operon transcriptional regulator	1.01681	FALSE	2	-0.970932			2.40892
dinJ	DNA-damage-inducible protein J	1.00954	FALSE	2	-0.372629			1.80034
nudL	Uncharacterized Nudix hydrolase nudL	1.00366	FALSE	1	1.00366
prpB	Methylisocitrate lyase	0.991375	FALSE	1	0.991375
malY		0.962828	FALSE	1					0.962828
yejA		0.96011	FALSE	1					0.96011
feoB	Ferrous iron transport protein B	0.9524	FALSE	2	-1.01959			2.36648
rmuC	DNA recombination protein rmuC	0.952191	FALSE	1	0.952191
rimJ		0.949177	FALSE	1					0.949177
tmcA		0.924091	FALSE	1					0.924091
ascG	HTH-type transcriptional regulator ascG	0.909542	FALSE	1	0.909542
nanK	N-acetylmannosamine kinase	0.909009	FALSE	1	0.909009
yedI	Inner membrane protein yedI	0.888571	FALSE	2	2.71405			-1.45742
galR	HTH-type transcriptional regulator galR	0.870527	FALSE	2	0.705272			0.525839
yojI	ABC transporter ATP-binding protein yojI	0.867141	FALSE	2	2.348			-1.12168
ydiU	UPF0061 protein ydiU	0.862671	FALSE	2				2.12777	-0.90777
argR	Arginine repressor	0.858367	FALSE	2	-1.36192			2.57583
ytfR	Uncharacterized ABC transporter ATP-binding protein ytfR	0.847288	FALSE	2	3.63406			-2.43581
cysU	Sulfate transport system permease protein cysT	0.801852	FALSE	2	-2.51293			3.64692
trg	Methyl-accepting chemotaxis protein III	0.769599	FALSE	2	4.83783	-3.74945
aer	Aerotaxis receptor	0.760441	FALSE	2	3.07083	-1.99541
puuR	HTH-type transcriptional regulator puuR	0.75889	FALSE	2	-0.116444			1.18968
mutY	A/G-specific adenine glycosylase	0.757083	FALSE	1				0.757083
tauD		0.752407	FALSE	1					0.752407
paaY	Carnitine operon protein caiE; Phenylacetic acid degradation protein paaY	0.747959	FALSE	1	0.747959
appA	Periplasmic appA protein	0.708369	FALSE	1	0.708369
mhpE	EC55989_0359; ECIAI1_0353; EcE24377A_0376; ECIAI39_0326; b0352; ECUMN_0395; EcSMS35_0383; Z0452; ECH74115_0427; ECED1_0380; EcHS_A0416	0.696371	FALSE	1				0.696371
nupG	Nucleoside permease nupG	0.690309	FALSE	1	0.690309
tatE	Sec-independent protein translocase protein tatE	0.686743	FALSE	2	-4.31858			5.28978
galS	HTH-type transcriptional regulator galS	0.675114	FALSE	1	0.675114
sfsA	Sugar fermentation stimulation protein A	0.673906	FALSE	2	0.56217				0.390876
hemA	Glutamyl-tRNA reductase	0.66907	FALSE	1	0.66907
ybjT	Uncharacterized protein ybjT	0.659697	FALSE	2	0.425732				0.507221
ygeV	Uncharacterized sigma-54-dependent transcriptional regulator ygeV	0.653189	FALSE	1	0.653189
nuoL	NADH-quinone oxidoreductase subunit L	0.64863	FALSE	1	0.64863
yejF	Uncharacterized ABC transporter ATP-binding protein yejF	0.641719	FALSE	2	4.59387			-3.68634
ygiS	Putative binding protein ygiS	0.640298	FALSE	1	0.640298
garR	2-hydroxy-3-oxopropionate reductase	0.637642	FALSE	2	6.95271			-6.05095
ubiA	4-hydroxybenzoate octaprenyltransferase	0.624956	FALSE	1	0.624956
hprR		0.623229	FALSE	2	4.43473			-3.55335
ydgD	Uncharacterized serine protease ydgD	0.614526	FALSE	1	0.614526
lsrG	Autoinducer 2-degrading protein lsrG	0.613593	FALSE	1	0.613593
xylH	Xylose transport system permease protein xylH	0.611301	FALSE	1	0.611301
rspB	Starvation-sensing protein rspB	0.590284	FALSE	1				0.590284
arnC		0.585491	FALSE	2	0.20674	0.621269
manB		0.561898	FALSE	1					0.561898
yegW	Uncharacterized HTH-type transcriptional regulator yegW	0.55907	FALSE	2	1.5388			-0.748161
nadD	Nicotinate-nucleotide adenylyltransferase; Probable nicotinate-nucleotide adenylyltransferase	0.550524	FALSE	2	0.503922			0.274637
hybC	Hydrogenase-2 large chain	0.549448	FALSE	1	0.549448
sapD		0.543227	FALSE	1					0.543227
fliZ	Protein fliZ	0.532433	FALSE	2	3.99232	-3.23934
ybjS	Uncharacterized protein ybjS	0.501279	FALSE	2	0.381526				0.327389
yeiB	Uncharacterized protein yeiB	0.499618	FALSE	1	0.499618
ycaK	Uncharacterized NAD(P)H oxidoreductase ycaK	0.476104	FALSE	1					0.476104
ubiJ		0.46364	FALSE	2	2.32011			-1.66442
rnd	Ribonuclease D	0.459443	FALSE	2	0.491967				0.157782
hprS		0.436856	FALSE	1	0.436856
fliH	Flagellar assembly protein fliH	0.40871	FALSE	2	2.60493	-2.02693
epmA		0.403614	FALSE	1					0.403614
folK	2-amino-4-hydroxy-6-hydroxymethyldihydropteridine pyrophosphokinase	0.367137	FALSE	2	0.827901			-0.30869
flk	Flagellar regulator flk	0.359403	FALSE	1					0.359403
yoaC	Uncharacterized protein yoaC	0.338482	FALSE	1					0.338482
dnaQ	DNA polymerase III subunit epsilon	0.317143	FALSE	2	-1.16225			1.61075
eutD	Ethanolamine utilization protein eutD	0.314367	FALSE	2	-0.382508			0.82709
mutM	Formamidopyrimidine-DNA glycosylase	0.310007	FALSE	1					0.310007
pmrD		0.288992	FALSE	1					0.288992
frdB	Fumarate reductase iron-sulfur subunit	0.271661	FALSE	2	7.3487			-6.96451
ompW	Outer membrane protein W	0.271661	FALSE	2	7.3487			-6.96451
rsmJ		0.268273	FALSE	1					0.268273
sbmA	Protein sbmA	0.239173	FALSE	1	0.239173
yafK	Uncharacterized protein yafK	0.238273	FALSE	2	-5.77244			6.10941
cvrA		0.237971	FALSE	1	0.237971
xylA	Xylose isomerase	0.222655	FALSE	1	0.222655
pxpA		0.198686	FALSE	2	0.374543				-0.0935595
nudG		0.172557	FALSE	1					0.172557
hycI	Hydrogenase 3 maturation protease	0.169334	FALSE	1	0.169334
pepE	Peptidase E	0.167211	FALSE	2	6.26837			-6.0319
ccmE	Cytochrome c-type biogenesis protein ccmE	0.156709	FALSE	2	0.764808			-0.543189
murP	PTS system N-acetylmuramic acid-specific EIIBC component	0.153868	FALSE	1	0.153868
fecE	Fe(3+) dicitrate transport ATP-binding protein fecE	0.152027	FALSE	1					0.152027
yiiQ	Uncharacterized protein yiiQ	0.144293	FALSE	2	0.693434			-0.489373
sopB	Protein sopB	0.121523	FALSE	2	1.11645	-0.944588
citD	Citrate lyase acyl carrier protein	0.101209	FALSE	1	0.101209
fliN	Flagellar motor switch protein fliN	0.0968499	FALSE	1	0.0968499
thiH		0.0787097	FALSE	2	0.216422	-0.105109
mobB	Molybdopterin-guanine dinucleotide biosynthesis protein B; Mobilization protein A	0.0649903	FALSE	2	2.01079			-1.91888
dnaC	DNA replication protein dnaC	0.0639626	FALSE	1					0.0639626
yghJ	Putative lipoprotein acfD homolog	0.0563001	FALSE	1					0.0563001
tetR		0.051881	FALSE	1		0.051881
yqgF	Putative Holliday junction resolvase	0.0369454	FALSE	2	-0.420206			0.472454
rsmF		0.0346757	FALSE	1					0.0346757
yaiW	Uncharacterized protein yaiW	0.0298537	FALSE	1					0.0298537
moeB	Molybdopterin biosynthesis protein moeB	0.0296575	FALSE	2	0.665375				-0.623433
ybdL	Aminotransferase ybdL	0.0249875	FALSE	2	-0.980376				1.01571
cheR	Chemotaxis protein methyltransferase	0	FALSE	1	0
yhfK		0	FALSE	1					0
xylG	Xylose import ATP-binding protein xylG	0	FALSE	1	0
gsiC	Glutathione transport system permease protein gsiC	-0.0298923	FALSE	1	-0.0298923
ftsB	Cell division protein ftsB homolog; Cell division protein ftsB	-0.0440002	FALSE	2	-1.45728			1.39505
dppC	Dipeptide transport system permease protein dppC	-0.0526995	FALSE	2	1.23928	-1.31381
yidE	Putative transport protein yidE	-0.0569353	FALSE	1	-0.0569353
ampD	1,6-anhydro-N-acetylmuramyl-L-alanine amidase ampD	-0.0815557	FALSE	1					-0.0815557
bioD2	ECH74115_2302; EcHS_A1667; EcSMS35_1608	-0.115061	FALSE	1	-0.115061
yieH		-0.118085	FALSE	1					-0.118085
dsbE		-0.13198	FALSE	1					-0.13198
ycfS	Uncharacterized protein ycfS	-0.143314	FALSE	2	1.45888			-1.66156
ycjX	Uncharacterized protein ycjX	-0.144154	FALSE	2	0.169321				-0.373185
yegU	Uncharacterized protein yegU	-0.190395	FALSE	1					-0.190395
lysP	Lysine-specific permease	-0.193077	FALSE	2	2.34221				-2.61526
eutC	Ethanolamine ammonia-lyase light chain	-0.246547	FALSE	2	3.17117			-3.51984
fliS	Flagellar protein fliS	-0.25076	FALSE	1	-0.25076
kduD	2-deoxy-D-gluconate 3-dehydrogenase	-0.258396	FALSE	2	3.63892			-4.00434
rstB	Sensor protein; Sensor protein rstB	-0.260476	FALSE	2	4.22957			-4.59793
hicB	Uncharacterized HTH-type transcriptional regulator ydcQ	-0.270999	FALSE	1	-0.270999
mltA	Membrane-bound lytic murein transglycosylase A	-0.272995	FALSE	2	-2.64668			2.2606
ais		-0.282401	FALSE	2	-0.399375	0
relB	Antitoxin RelB	-0.292266	FALSE	2	-0.292867			-0.120459
yihM	Uncharacterized protein yihM	-0.299227	FALSE	1	-0.299227
yggW	Oxygen-independent coproporphyrinogen-III oxidase-like protein yggW	-0.313186	FALSE	2	1.19661			-1.63953
frlR	HTH-type transcriptional regulator frlR	-0.324695	FALSE	1	-0.324695
dosC	Diguanylate cyclase yddV	-0.334143	FALSE	2	3.24773				-3.72028
yniB	Uncharacterized protein yniB	-0.343069	FALSE	1	-0.343069
mnaT		-0.346026	FALSE	1	-0.346026
cspB	Cold shock-like protein cspB	-0.361133	FALSE	1	-0.361133
cecR		-0.370328	FALSE	2	1.41714			-1.94086
ybjD	Uncharacterized protein ybjD	-0.370394	FALSE	1	-0.370394
cfa	Cyclopropane-fatty-acyl-phospholipid synthase	-0.372983	FALSE	2	-1.68658			1.1591
dedD	Protein dedD	-0.396368	FALSE	2	0.455401			-1.01595
clpS		-0.398137	FALSE	1					-0.398137
eptB	b3546; ECS88_3965; ECIAI39_4054; EC55989_3997; E2348C_3793; ECED1_4224; ECUMN_4058; ECDH10B_3725; ECIAI1_3705	-0.405229	FALSE	1	-0.405229
[truncated: 155 more rows]

## Sheet: Sheet1
Dataset EV2. List of Z values, Survival scores and fold-changes of abundance in pre-stress conditions. A total of 2039 proteins were scored. Values indicated with NA are not available. See Methods for details on the calculation of Z values and Survival scores. The CARLS columns show the Z values derived as described in the methods. For the C and the S conditions, several data sets were available,…
