# Supplementary material for: Analysis of proteome adaptation reveals a key role of the bacterial envelope in starvation survival
Source: Mol Syst Biol. 2022 Dec 7;18(12):e11160. doi: 10.15252/msb.202211160 (PMC9728487; doi:10.15252/msb.202211160)
Supplement: Supplementary file 4 — Dataset EV3 [file MSB-18-e11160-s011.xlsx]

## Sheet: S3.1 - GO Cellular Component
term	go-name	FDR						Median Score
		Survival Score	C	A	R	L	S	Survival Score	C	A	R	L	S
GO:0030288	outer membrane-bounded periplasmic space	9.06e-09	0.000104	0.279	0.47	0.000126	4.5e-05	4.047	2.475	0.767	0.564	2.482	2.931
GO:0042597	periplasmic space	1.32e-08	0.0002	0.057	0.47	0.000126	1.25e-05	4.047	2.474	0.861	0.564	2.482	2.968
GO:0031975	envelope	6.71e-09	5.3e-05	0.101	0.872	5.05e-05	3.93e-09	3.819	2.056	0.331	0.224	2.261	3.201
GO:0030313	cell envelope	6.71e-09	5.3e-05	0.101	0.872	5.05e-05	3.93e-09	3.819	2.056	0.331	0.224	2.261	3.201
GO:0019867	outer membrane	0.004	0.292	0.476	0.174	0.046	3.76e-06	3.125	1.485	0.174	-0.791	1.93	3.949
GO:0044462	external encapsulating structure part	0.016	0.466	0.476	0.174	0.095	1.78e-05	2.39	1.345	0.174	-0.791	1.712	3.859
GO:0009279	cell outer membrane	0.016	0.466	0.476	0.174	0.095	1.78e-05	2.39	1.345	0.174	-0.791	1.712	3.859
GO:0030312	external encapsulating structure	0.008	0.306	0.563	0.174	0.107	1.02e-05	2.39	1.485	0.174	-0.791	1.704	3.393
GO:0031230	intrinsic component of cell outer membrane	0.026	0.461	0.819	0.768	0.361	0.004	2.279	1.485	-0.227	0.936	2.201	3.207
GO:0032993	protein-DNA complex	0.397	0.074	0.563	0.385	0.61	0.992	2.125	2.205	0.419	-1.03	0.834	0.603
GO:0043190	ATP-binding cassette (ABC) transporter complex	0.127	0.065	0.012	0.764	0.957	0.959	2.076	2.348	-0.838	0.542	-0.812	0.543
GO:0032153	cell division site	0.597	0.149	0.327	0.313	0.044	0.854	1.984	0.455	0.773	-1.19	1.395	0.105
GO:0098533	ATPase dependent transmembrane transport complex	0.317	0.049	0.008	0.643	0.957	0.959	1.832	2.332	-0.838	0.542	-0.812	0.543
GO:1902495	transmembrane transporter complex	0.195	0.023	0.024	0.643	0.998	0.583	1.832	2.348	-0.581	0.542	0.048	1.135
GO:1990351	transporter complex	0.195	0.023	0.024	0.643	0.998	0.583	1.832	2.348	-0.581	0.542	0.048	1.135
GO:0055052	ATP-binding cassette (ABC) transporter complex, substrate-binding subunit-containing	0.624	0.096	0.096	0.933	0.957	0.968	1.622	2.544	-1.276	0	-0.585	0.152
GO:1904949	ATPase complex	0.195	0.139	0.001	0.566	0.805	0.732	1.421	1.859	-0.581	-0.477	-0.812	1.135
GO:1990234	transferase complex	0.195	0.261	0.997	0.643	0.998	0.243	1.02	-0.219	-0.064	1.911	0.977	-0.997
GO:0098562	cytoplasmic side of membrane	0.866	0.805	0.552	0.771	0.998	0.685	0.891	0.176	0.65	0.371	0.76	-0.041
GO:0009898	cytoplasmic side of plasma membrane	0.866	0.805	0.552	0.771	0.998	0.685	0.891	0.176	0.65	0.371	0.76	-0.041
GO:0098552	side of membrane	0.67	0.318	0.354	0.165	0.271	0.233	0.885	0.749	0.621	0.026	0.963	0.48
GO:0098797	plasma membrane protein complex	0.073	0.065	0.005	0.643	0.137	0.488	0.682	2.332	-0.838	0.542	-0.942	-0.793
GO:0009986	cell surface	0.593	0.77	0.63	0.631	0.998	0.676	0.407	0.549	0.717	0.026	0.186	0.48
GO:1902494	catalytic complex	0.069	0.516	0.02	0.696	0.039	0.092	0.324	1.105	-0.43	0.542	-0.962	-0.793
GO:0098796	membrane protein complex	0.01	0.306	0.019	0.643	0.1	0.079	0.164	1.239	-0.55	0.898	-0.997	-1.021
GO:0043234	protein complex	0.000571	0.347	7.43e-05	0.052	0.001	0.014	-0.028	0.989	-0.598	1.39	-1.443	-1.021
GO:0032991	macromolecular complex	3.86e-08	0.000909	2.16e-10	3.53e-05	5.22e-07	7.42e-05	-0.745	0.223	-0.844	-0.792	-1.125	-1.021
GO:0009897	external side of plasma membrane	0.942	0.484	0.799	0.643	0.998	0.685	-0.85	0.499	0.182	0.026	0.186	0.48
GO:1990204	oxidoreductase complex	0.00026	0.857	0.868	0.879	1.1e-07	0.005	-3.23	0.649	0.108	0.026	-6.516	-3.168
GO:0070469	respiratory chain	0.004	0.023	0.756	0.643	6.49e-08	0.009	-4.672	3.894	-0.237	-0.98	-7.055	-6.349
GO:0070470	plasma membrane respiratory chain	0.004	0.023	0.756	0.643	6.49e-08	0.009	-4.672	3.894	-0.237	-0.98	-7.055	-6.349
GO:0098803	respiratory chain complex	0.004	0.023	0.756	0.643	6.49e-08	0.009	-4.672	3.894	-0.237	-0.98	-7.055	-6.349
GO:0043226	organelle	0	0	0	0	2.81e-11	7.5e-06	-7.171	-5.422	-2.951	-4.002	-2.736	-3.105
GO:0043229	intracellular organelle	0	0	0	0	2.81e-11	2.24e-05	-7.328	-5.563	-2.951	-4.346	-2.736	-3.052
GO:0005840	ribosome	0	0	0	0	7.55e-12	5.76e-06	-7.349	-6.125	-3.519	-4.362	-3.085	-3.665
GO:0043228	non-membrane-bounded organelle	0	0	0	0	2.81e-11	3.76e-06	-7.349	-5.563	-3	-4.258	-2.825	-3.132
GO:0044446	intracellular organelle part	0	0	0	0	7.55e-12	4.76e-06	-7.349	-6.007	-3.459	-4.36	-3.051	-3.665
GO:0044445	cytosolic part	0	0	0	0	2.75e-11	0.000134	-7.349	-5.563	-2.78	-3.753	-3.045	-2.945
GO:0044422	organelle part	0	0	0	0	1.08e-11	3.76e-06	-7.349	-5.708	-3.459	-4.258	-3.045	-3.684
GO:0044391	ribosomal subunit	0	0	0	0	7.55e-12	3.76e-06	-7.349	-6.125	-3.519	-4.362	-3.097	-3.684
GO:0043232	intracellular non-membrane-bounded organelle	0	0	0	0	2.81e-11	7.5e-06	-7.349	-5.708	-3	-4.36	-2.825	-3.105
GO:0030529	intracellular ribonucleoprotein complex	0	0	0	0	7.55e-12	3.76e-06	-7.349	-6.097	-3.472	-4.36	-3.085	-3.684
GO:0022627	cytosolic small ribosomal subunit	3.11e-11	1.97e-09	1.85e-08	9.27e-09	0.000132	0.002	-7.349	-6.166	-3.564	-4.436	-3.085	-4.531
GO:0022626	cytosolic ribosome	0	0	0	0	7.55e-12	3.76e-06	-7.349	-6.125	-3.519	-4.362	-3.097	-3.684
GO:0022625	cytosolic large ribosomal subunit	0	0	9.08e-14	4.78e-13	3.39e-08	0.000129	-7.349	-6.097	-3.459	-4.362	-3.106	-3.143
GO:0015935	small ribosomal subunit	3.11e-11	1.97e-09	1.85e-08	9.27e-09	0.000132	0.002	-7.349	-6.166	-3.564	-4.436	-3.085	-4.531
GO:0015934	large ribosomal subunit	0	0	9.08e-14	4.78e-13	3.39e-08	0.000129	-7.349	-6.097	-3.459	-4.362	-3.106	-3.143
GO:1990904	ribonucleoprotein complex	0	0	0	0	7.55e-12	3.76e-06	-7.349	-6.125	-3.472	-4.362	-3.051	-3.684

## Sheet: S3.2 - GO Biological Process
term	go-name	FDR						Median Score
		Survival Score	C	A	R	L	S	Survival Score	C	A	R	L	S
GO:0000302	response to reactive oxygen species	0.007	0.099	0.596	0.778	0.082	0.015	6.553	3.271	0.912	-0.792	2.079	6.551
GO:0034599	cellular response to oxidative stress	3.165e-05	0.036	0.291	0.158	0.014	0.018	5.667	4.423	1.313	4.183	2.538	6.344
GO:1901700	response to oxygen-containing compound	0.000384	0.003	0.051	0.14	0.044	0.017	5.211	3.386	1.589	2.323	2.079	3.379
GO:0031669	cellular response to nutrient levels	0.157	0.188	0.134	0.97	0.631	0.322	4.352	2.981	2.542	-1.567	1.557	2.776
GO:1901701	cellular response to oxygen-containing compound	0.107	0.051	0.707	0.02	0.236	0.039	4.263	3.386	1.124	4.622	2.168	6.459
GO:0010033	response to organic substance	0.016	0.107	0.635	0.265	0.494	0.211	4.243	3.328	0.295	2.323	1.804	2.931
GO:0006979	response to oxidative stress	0.0002021	0.001	0.006	0.166	0.01	0.001	4.213	2.676	1.589	2.128	2.079	2.477
GO:0046496	nicotinamide nucleotide metabolic process	0.002	0.127	0.017	0.0003465	0.013	0.316	3.688	0.504	1.35	5.908	3.88	2.767
GO:0019362	pyridine nucleotide metabolic process	0.003	0.147	0.026	0.0003465	0.013	0.39	3.688	0.504	1.313	5.908	3.88	2.01
GO:0009081	branched-chain amino acid metabolic process	0.033	0.596	0.003	0.031	3.797e-06	0.022	3.664	1.299	1.587	2.323	6.74	-4.639
GO:0009205	purine ribonucleoside triphosphate metabolic process	0.042	0.379	0.808	4.7e-05	0.826	0.312	3.616	-0.706	0.451	4.79	0.589	2.767
GO:0046034	ATP metabolic process	0.046	0.406	0.466	0.0001125	0.957	0.525	3.616	-0.706	1.171	4.365	0.589	2.767
GO:0072524	pyridine-containing compound metabolic process	0.005	0.237	0.02	0.0001954	0.018	0.751	3.616	0.507	1.253	5.833	3.184	0.855
GO:0070887	cellular response to chemical stimulus	0.002	0.049	0.407	0.04	0.018	0.04	3.594	2.076	0.829	2.128	2.173	1.601
GO:0009267	cellular response to starvation	0.225	0.298	0.091	0.708	0.502	0.439	3.563	2.889	2.542	-1.567	1.557	1.35
GO:0031667	response to nutrient levels	0.188	0.053	0.266	0.952	0.997	0.096	3.563	3.153	1.534	-1.567	0.724	2.843
GO:0042594	response to starvation	0.238	0.087	0.341	0.823	0.997	0.142	3.563	2.981	0.289	-1.567	0.724	2.776
GO:0044724	single-organism carbohydrate catabolic process	0.005	0.001	0.298	0.016	0.002	0.000159	3.511	3.238	0.892	4.365	-3.016	2.868
GO:0006081	cellular aldehyde metabolic process	0.005	0.054	0.212	0.221	0.728	0.172	3.448	2.287	0.791	1.943	0.758	2.6
GO:0051289	protein homotetramerization	0.168	0.479	0.724	0.495	0.456	0.013	3.385	0.89	-0.804	0	1.004	2.433
GO:1901615	organic hydroxy compound metabolic process	0.037	0.195	0.269	0.272	0.503	0.278	3.385	1.678	0.49	1.384	1.614	2.477
GO:0051262	protein tetramerization	0.168	0.479	0.724	0.495	0.456	0.013	3.385	0.89	-0.804	0	1.004	2.433
GO:0061077	chaperone-mediated protein folding	0.227	0.104	0.74	0.487	0.924	0.283	3.272	2.434	-0.659	-2.08	0	2.595
GO:0044712	single-organism catabolic process	1.226e-05	1.324e-10	0.112	0.0009793	1.226e-06	1.611e-07	3.265	3.417	0.714	1.881	-2.024	2.986
GO:0044282	small molecule catabolic process	0.002	2.521e-08	0.422	0.057	2.166e-08	9.62e-05	3.265	3.562	0.626	1.384	-3.402	2.986
GO:0016052	carbohydrate catabolic process	0.007	0.001	0.269	0.013	0.002	0.0001542	3.265	3.238	0.892	2.808	-2.839	2.851
GO:0032879	regulation of localization	0.102	0.087	0.093	0.314	0.766	0.718	3.103	3.248	-3.239	5.477	-0.373	2.807
GO:0009199	ribonucleoside triphosphate metabolic process	0.099	0.198	0.892	0.0001359	0.984	0.519	3.097	-0.985	0.451	4.365	0.589	2.385
GO:0006090	pyruvate metabolic process	0.168	0.914	0.225	0.003	0.997	0.536	3.097	1.22	1.171	4.365	0.167	2.01
GO:0009144	purine nucleoside triphosphate metabolic process	0.063	0.271	0.892	0.0001359	0.991	0.398	3.097	-0.985	0.451	4.365	0.589	2.385
GO:0051716	cellular response to stimulus	3.304e-06	8.39e-06	0.018	0.357	0.696	0.002	3.054	2.279	0.647	0.682	0.654	2.132
GO:0033554	cellular response to stress	9.552e-06	0.0003308	0.003	0.676	0.763	0.001	3.054	2.064	0.838	0.748	0.654	2.477
GO:0019318	hexose metabolic process	0.202	0.132	0.813	0.132	0.011	0.002	3.043	1.896	0.451	1.536	-3.217	2.902
GO:0005996	monosaccharide metabolic process	0.13	0.084	0.7	0.065	0.002	0.0004644	3.043	1.896	0.425	1.536	-3.217	2.952
GO:0006006	glucose metabolic process	0.262	0.876	0.628	0.218	0.18	0.237	3.043	1.638	0.714	4.365	-3.217	2.01
GO:0006733	oxidoreduction coenzyme metabolic process	0.075	0.491	0.038	0.0006587	0.204	0.751	3.01	0.884	1.253	5.833	2.079	0.855
GO:0009167	purine ribonucleoside monophosphate metabolic process	0.34	0.099	0.482	0.0008216	0.709	0.934	2.999	-1.238	0.714	4.036	0.589	0.855
GO:0046128	purine ribonucleoside metabolic process	0.099	0.691	0.638	0.0002029	0.677	0.186	2.999	0.567	0.714	4.036	0.813	2.385
GO:0009141	nucleoside triphosphate metabolic process	0.227	0.177	0.959	0.0008341	0.997	0.591	2.999	-0.985	0.125	4.036	-0.476	2.01
GO:0009126	purine nucleoside monophosphate metabolic process	0.34	0.099	0.482	0.0008216	0.709	0.934	2.999	-1.238	0.714	4.036	0.589	0.855
GO:1901264	carbohydrate derivative transport	0.151	0.177	0.544	0.939	0.189	0.165	2.977	3.205	-1.097	0.542	-1.802	3.393
GO:0009401	phosphoenolpyruvate-dependent sugar phosphotransferase system	0.281	0.238	0.959	0.078	0.204	0.166	2.977	1.999	0.427	2.958	-2.609	5.319
GO:0016054	organic acid catabolic process	0.102	0.0001252	0.315	0.108	2.761e-06	0.038	2.973	3.009	0.626	2.301	-3.914	2.562
GO:0046395	carboxylic acid catabolic process	0.102	0.0001252	0.315	0.108	2.761e-06	0.038	2.973	3.009	0.626	2.301	-3.914	2.562
GO:0042221	response to chemical	0.000632	0.001	0.571	0.42	0.092	0.004	2.952	2.076	0.442	0.682	1.28	1.832
GO:0008643	carbohydrate transport	0.029	0.0006902	0.428	0.044	0.0007408	0.003	2.93	4.214	-0.701	3.349	-6.356	4.915
GO:0015807	L-amino acid transport	0.138	0.057	0.715	0.359	0.044	0.838	2.866	2.422	0.871	1.892	5.835	-1.621
GO:0042278	purine nucleoside metabolic process	0.168	0.731	0.719	0.0004831	0.804	0.181	2.835	1.095	0.451	3.702	0.589	2.385
GO:0006091	generation of precursor metabolites and energy	0.154	2.598e-05	0.902	0.0001536	0.002	0.552	2.831	3.852	0.224	5.452	-2.222	0.855
GO:0015711	organic anion transport	0.028	0.162	0.892	0.976	0.018	0.184	2.786	1.521	0.308	-0.176	2.99	2.273
GO:0010035	response to inorganic substance	0.076	0.167	0.159	0.826	0.019	0.248	2.769	2.076	0.861	-0.792	2.825	1.601
GO:0009605	response to external stimulus	0.091	0.001	0.22	0.238	0.645	0.25	2.713	3.159	-0.583	1.89	-0.815	2.241
GO:0016310	phosphorylation	0.049	0.12	0.423	0.004	0.865	0.664	2.713	2.39	0.714	4.365	0.921	1.808
GO:0040011	locomotion	0.074	0.004	6.512e-07	0.0001999	0.204	0.589	2.713	3.817	-3.962	5.477	-1.718	-0.174
GO:1901136	carbohydrate derivative catabolic process	0.201	0.072	0.199	0.337	0.263	0.17	2.688	2.464	0.638	0.592	-1.073	1.525
GO:0006970	response to osmotic stress	0.106	0.244	0.279	0.325	0.613	0.43	2.643	1.786	1.13	-1.694	1.769	2.654
GO:0010876	lipid localization	0.183	0.231	0.784	0.108	0.421	0.096	2.575	2.052	0.198	-0.474	-0.196	2.876
GO:0006869	lipid transport	0.225	0.239	0.784	0.108	0.335	0.152	2.575	2.052	0.198	-0.474	-1.12	2.273
GO:0009056	catabolic process	0.0002257	5.359e-08	0.078	0.013	4.5e-05	6.206e-06	2.57	2.698	0.638	0.774	-0.95	2.698
GO:0044248	cellular catabolic process	0.003	2.958e-08	0.097	0.383	0.0002726	0.0007602	2.57	3.13	0.714	0.229	-1.073	2.6
GO:0044723	single-organism carbohydrate metabolic process	0.035	0.007	0.22	0.042	0.011	0.0008701	2.566	1.879	0.624	2.197	-1.042	2.252
GO:0046942	carboxylic acid transport	0.053	0.04	0.999	0.896	0.008	0.996	2.454	1.521	-0.181	0.557	3.812	0.608
GO:0015849	organic acid transport	0.053	0.04	0.999	0.896	0.008	0.996	2.454	1.521	-0.181	0.557	3.812	0.608
GO:1901617	organic hydroxy compound biosynthetic process	0.399	0.177	0.285	0.075	0.067	0.883	2.45	-0.032	0.174	1.724	2.389	1.161
GO:0044764	multi-organism cellular process	0.272	0.383	0.786	0.667	0.997	0.476	2.417	1.827	0.46	-0.908	0.575	2.529
GO:1901575	organic substance catabolic process	0.0006745	4.651e-07	0.162	0.019	2.2e-05	3.222e-06	2.409	2.676	0.626	0.748	-1.028	2.773
GO:0046434	organophosphate catabolic process	0.34	0.445	0.83	0.576	0.169	0.387	2.409	2.464	0.224	0.229	-1.189	3.462
GO:0042493	response to drug	0.413	0.415	0.821	0.641	0.775	0.066	2.384	1.566	0.624	-0.885	0	2.876
GO:0005975	carbohydrate metabolic process	0.051	0.006	0.144	0.068	0.013	0.001	2.373	1.838	0.624	1.536	-1.042	2.252
GO:1903825	organic acid transmembrane transport	0.183	0.151	0.999	0.554	0.204	0.838	2.357	1.645	0.267	1.892	5.035	-1.621
GO:0015804	neutral amino acid transport	0.168	0.889	0.679	0.744	0.157	0.852	2.357	1.303	-1.276	0.898	2.556	-0.793
GO:0006820	anion transport	0.08	0.319	0.892	0.823	0.004	0.517	2.357	1.359	-0.214	-0.429	2.99	1.478
GO:1905039	carboxylic acid transmembrane transport	0.183	0.151	0.999	0.554	0.204	0.838	2.357	1.645	0.267	1.892	5.035	-1.621
GO:0006865	amino acid transport	0.102	0.127	0.982	0.777	0.0007015	0.852	2.357	1.391	0.308	0.898	5.086	-0.793
GO:0051704	multi-organism process	0.274	0.308	0.786	0.667	0.997	0.59	2.314	1.827	0.46	-0.908	0.401	2.132
GO:0006468	protein phosphorylation	0.253	0.024	0.538	0.281	0.557	0.947	2.314	3.193	0	5.838	-0.373	0.387
GO:0009161	ribonucleoside monophosphate metabolic process	0.47	0.299	0.262	0.002	0.988	0.885	2.302	-0.706	0.714	2.808	0.589	0.855
GO:0044700	single organism signaling	0.075	0.027	0.609	0.647	0.91	0.93	2.248	2.445	0.074	-0.409	0.375	0.276
GO:0098656	anion transmembrane transport	0.292	0.338	0.999	0.886	0.145	0.879	2.248	1.391	-0.59	0.898	2.556	0.47
GO:0006950	response to stress	0.0001658	0.0003404	0.007	0.858	0.559	0.0001061	2.248	1.627	0.578	0.011	0.301	2.01
GO:0098657	import into cell	0.426	0.556	0.924	0.442	0.167	0.883	2.248	-1.061	-1.276	1.892	5.035	0.346
GO:0023052	signaling	0.075	0.027	0.609	0.647	0.91	0.93	2.248	2.445	0.074	-0.409	0.375	0.276
GO:0006974	cellular response to DNA damage stimulus	0.021	0.008	0.039	0.926	0.747	0.008	2.171	1.978	0.838	0.085	-0.196	2.529
GO:0006732	coenzyme metabolic process	0.227	0.479	0.018	0.0004831	0.018	0.832	2.161	0.567	0.874	2.808	2.048	0.277
GO:0006811	ion transport	0.262	0.44	0.892	0.939	0.075	0.43	2.147	1.192	-0.033	0.026	1.986	1.207
GO:0071705	nitrogen compound transport	0.292	0.358	0.987	0.833	0.196	0.7	2.147	1.239	0.212	0.898	1.986	0.608
GO:0032787	monocarboxylic acid metabolic process	0.176	0.059	0.162	0.15	0.117	0.279	2.135	1.823	0.624	1.459	-0.662	1.367
GO:0007154	cell communication	0.177	0.02	0.832	0.986	0.751	0.988	2.125	2.39	0.074	-0.011	-0.469	0.744
GO:0007165	signal transduction	0.138	0.035	0.477	0.465	0.946	0.941	2.125	2.889	0	-0.409	-0.562	0.265
GO:0042592	homeostatic process	0.271	0.9	0.314	0.885	0.189	0.156	2.078	0.29	0.861	-0.293	1.986	2.695
GO:0071496	cellular response to external stimulus	0.8	0.353	0.502	0.988	0.991	0.858	2.078	2.047	0	-0.011	-0.469	1.088
GO:0009991	response to extracellular stimulus	0.606	0.132	0.738	0.976	0.728	0.461	2.078	2.889	0	-0.011	-0.815	2.06
GO:0031668	cellular response to extracellular stimulus	0.8	0.353	0.502	0.988	0.991	0.858	2.078	2.047	0	-0.011	-0.469	1.088
GO:0071702	organic substance transport	0.227	0.061	0.94	0.948	0.157	0.02	2.076	1.645	0.066	0	-0.121	1.922
GO:0009061	anaerobic respiration	0.982	0.162	0.874	0.831	0.275	0.468	2.034	3.329	0.224	-0.792	-1.96	2.868
GO:0006457	protein folding	0.573	0.559	0.423	0.868	0.504	0.332	2.031	1.334	-0.839	-0.507	-0.049	2.425
GO:0055114	oxidation-reduction process	0.493	4.784e-06	0.878	0.013	2.048e-05	0.296	2.013	3.852	0.224	2.856	-2.769	0.277
GO:1901698	response to nitrogen compound	0.8	0.92	0.891	0.362	0.483	0.967	1.955	-0.098	0.295	2.323	1.804	0.03
GO:0006812	cation transport	0.632	0.711	0.617	0.523	0.357	0.832	1.942	0.968	-0.538	0.931	1.446	0.608
GO:0000041	transition metal ion transport	0.937	0.379	0.698	0.826	0.396	0.142	1.942	-1.02	-0.799	0.537	2.366	2.674
GO:0019725	cellular homeostasis	0.43	0.821	0.692	0.757	0.425	0.248	1.942	0.238	0.647	0.974	1.677	2.674
GO:0046365	monosaccharide catabolic process	0.566	0.006	0.865	0.359	0.0001845	0.002	1.882	3.722	-0.795	0	-4.349	3.102
GO:0072348	sulfur compound transport	0.844	0.316	0.658	0.458	0.0004406	0.895	1.832	-0.03	-0.59	-3.09	5.835	0.964
GO:0044765	single-organism transport	0.154	0.055	0.609	0.676	0.763	0.018	1.832	1.359	-0.214	0.436	0	1.922
GO:1901565	organonitrogen compound catabolic process	0.238	0.154	0.004	0.055	0.142	0.576	1.82	1.688	1.32	1.202	0.599	1.097
GO:0001539	cilium or flagellum-dependent cell motility	0.74	0.12	0.004	0.008	0.848	0.493	1.817	3.5	-4.098	3.744	-1.718	-1.768
GO:0051674	localization of cell	0.734	0.054	0.006	0.008	0.421	0.718	1.817	3.386	-4.098	3.744	-1.718	-1.768
GO:0097588	archaeal or bacterial-type flagellum-dependent cell motility	0.74	0.12	0.004	0.008	0.848	0.493	1.817	3.5	-4.098	3.744	-1.718	-1.768
GO:0048870	cell motility	0.734	0.054	0.006	0.008	0.421	0.718	1.817	3.386	-4.098	3.744	-1.718	-1.768
GO:0006928	movement of cell or subcellular component	0.734	0.054	0.006	0.008	0.421	0.718	1.817	3.386	-4.098	3.744	-1.718	-1.768
GO:0071973	bacterial-type flagellum-dependent cell motility	0.74	0.12	0.004	0.008	0.848	0.493	1.817	3.5	-4.098	3.744	-1.718	-1.768
GO:0051259	protein oligomerization	0.32	0.599	0.981	0.582	0.686	0.056	1.798	1.162	0.025	0	0.667	1.832
GO:0019693	ribose phosphate metabolic process	0.225	0.186	0.7	0.001	0.189	0.645	1.781	-0.365	0.451	2.654	1.573	1.263
GO:0042546	cell wall biogenesis	0.861	0.405	0.801	0.439	0.997	0.322	1.776	0.681	0.148	-0.759	-0.39	2.154
GO:0006024	glycosaminoglycan biosynthetic process	0.937	0.406	0.609	0.523	0.997	0.552	1.776	0.578	0.148	-0.986	0.114	2.154
GO:0006022	aminoglycan metabolic process	0.813	0.343	0.635	0.359	0.613	0.476	1.776	0.681	0.148	-0.735	1.614	1.421
GO:0006023	aminoglycan biosynthetic process	0.937	0.406	0.609	0.523	0.997	0.552	1.776	0.578	0.148	-0.986	0.114	2.154
GO:0000270	peptidoglycan metabolic process	0.813	0.343	0.635	0.359	0.613	0.476	1.776	0.681	0.148	-0.735	1.614	1.421
GO:0071554	cell wall organization or biogenesis	0.819	0.338	0.698	0.359	0.997	0.248	1.776	0.681	0	-0.759	0.114	2.154
GO:0009252	peptidoglycan biosynthetic process	0.937	0.406	0.609	0.523	0.997	0.552	1.776	0.578	0.148	-0.986	0.114	2.154
GO:0009273	peptidoglycan-based cell wall biogenesis	0.851	0.568	0.609	0.523	0.997	0.427	1.776	0.578	0.148	-0.986	0.114	1.983
GO:0030203	glycosaminoglycan metabolic process	0.813	0.343	0.635	0.359	0.613	0.476	1.776	0.681	0.148	-0.735	1.614	1.421
GO:0036211	protein modification process	0.61	0.035	0.635	0.475	0.55	0.715	1.726	1.883	0	0	0.13	0.958
GO:0018193	peptidyl-amino acid modification	0.745	0.272	0.887	0.632	0.899	0.999	1.726	1.883	-0.802	0	-0.071	-0.174
GO:0006464	cellular protein modification process	0.61	0.035	0.635	0.475	0.55	0.715	1.726	1.883	0	0	0.13	0.958
GO:0009150	purine ribonucleotide metabolic process	0.272	0.299	0.892	0.0004831	0.604	0.468	1.718	-0.567	0.125	2.808	0.985	2.01
GO:0009119	ribonucleoside metabolic process	0.63	0.458	0.45	0.0005781	0.997	0.771	1.718	0.167	0.714	2.808	0.589	1.131
GO:0009116	nucleoside metabolic process	0.481	0.524	0.434	0.001	0.997	0.388	1.718	0.567	0.714	2.808	0.556	2.01
GO:1901657	glycosyl compound metabolic process	0.481	0.591	0.434	0.001	0.997	0.388	1.718	0.668	0.714	2.808	0.556	2.01
GO:0006873	cellular ion homeostasis	0.971	0.928	0.959	0.826	0.572	0.589	1.708	0.236	0	0.974	2.173	1.576
GO:0055082	cellular chemical homeostasis	0.937	0.961	0.955	0.939	0.565	0.41	1.708	0.236	0	0.974	2.173	2.438
GO:0048878	chemical homeostasis	0.908	0.92	0.94	0.915	0.496	0.388	1.708	0.236	0	-0.293	2.173	2.674
GO:0006793	phosphorus metabolic process	0.417	0.62	0.383	1.18e-06	0.742	0.609	1.625	0.859	0.174	1.943	0.629	0.744
GO:0006163	purine nucleotide metabolic process	0.642	0.152	0.802	6.816e-05	0.421	0.751	1.625	-0.706	0	4.036	1.109	0.863
GO:1902578	single-organism localization	0.113	0.051	0.731	0.505	0.822	0.039	1.622	1.303	-0.054	0.436	0.083	1.576
GO:0006810	transport	0.404	0.195	0.523	0.903	0.456	0.039	1.622	1.288	-0.181	0.026	0	1.472
GO:0051234	establishment of localization	0.4	0.177	0.6	0.684	0.427	0.056	1.622	1.288	-0.181	0.436	0	1.274
GO:0019439	aromatic compound catabolic process	0.845	0.272	0.918	0.357	0.166	0.232	1.621	1.627	0.13	-0.637	-1.189	2.597
GO:0034655	nucleobase-containing compound catabolic process	0.908	0.372	0.955	0.15	0.068	0.2	1.621	1.615	-0.427	-0.637	-1.627	2.944
GO:0051336	regulation of hydrolase activity	0.952	0.961	0.503	0.499	0.86	0.414	1.621	0.62	-1.004	-1.299	-1.215	2.996
GO:1901361	organic cyclic compound catabolic process	0.861	0.177	0.959	0.281	0.283	0.332	1.621	1.627	0.13	-0.423	-1.073	2.562
GO:0006796	phosphate-containing compound metabolic process	0.632	0.648	0.786	8.518e-06	0.76	0.7	1.614	0.708	0.133	1.943	0.724	0.402
GO:0009084	glutamine family amino acid biosynthetic process	0.774	0.012	0.097	8.265e-05	5.768e-05	9.62e-05	1.594	-3.085	1.96	5.057	7.055	-4.984
GO:0044270	cellular nitrogen compound catabolic process	0.971	0.491	0.94	0.281	0.076	0.388	1.546	1.615	-0.427	-0.423	-1.627	2.597
GO:0046700	heterocycle catabolic process	0.971	0.551	0.94	0.281	0.076	0.388	1.546	1.573	-0.427	-0.423	-1.627	2.597
GO:0072521	purine-containing compound metabolic process	0.861	0.274	0.874	0.0001788	0.26	0.807	1.546	-0.311	0	2.808	1.118	0.863
GO:1901606	alpha-amino acid catabolic process	0.661	0.539	0.089	0.407	0.022	0.519	1.534	1.787	1.605	1.881	-3.914	1.651
GO:0009069	serine family amino acid metabolic process	0.641	0.115	0.194	0.281	0.019	0.118	1.534	-0.758	1.124	2.301	2.665	-2.408
GO:0051186	cofactor metabolic process	0.48	0.044	0.08	0.005	0.002	0.809	1.534	0.398	0.379	1.724	1.891	0.352
GO:0009063	cellular amino acid catabolic process	0.709	0.4	0.021	0.272	0.014	0.503	1.534	1.787	1.96	2.301	-3.735	1.651
GO:1901607	alpha-amino acid biosynthetic process	0.303	6.254e-09	1.174e-07	2.068e-07	0	1.271e-14	1.534	-2.87	1.587	3.355	6.74	-4.241
GO:0050790	regulation of catalytic activity	0.962	0.459	0.955	0.638	0.725	0.5	1.484	1.343	-0.3	-0.885	0.186	1.641
GO:0008652	cellular amino acid biosynthetic process	0.267	2.639e-10	3.406e-06	7.504e-08	0	0	1.476	-3.04	1.392	3.311	6.74	-4.176
GO:1901605	alpha-amino acid metabolic process	0.662	8.364e-07	6.419e-08	3.415e-09	7.594e-14	2.136e-13	1.47	-1.34	1.392	2.856	5.853	-3.95
GO:0065009	regulation of molecular function	0.896	0.372	0.842	0.249	0.747	0.297	1.454	1.343	0	-1.299	0.186	1.519
GO:0044092	negative regulation of molecular function	0.937	0.335	0.8	0.164	0.99	0.487	1.448	1.237	0.056	-2.257	-0.469	1.088
GO:0045934	negative regulation of nucleobase-containing compound metabolic process	0.946	0.055	0.807	0.245	0.446	0.785	1.388	1.477	0.419	-1.272	0.575	0.466
GO:0051253	negative regulation of RNA metabolic process	0.975	0.087	0.579	0.135	0.339	0.883	1.388	1.477	0.46	-1.272	0.894	0.321
GO:1902679	negative regulation of RNA biosynthetic process	0.937	0.117	0.7	0.197	0.357	0.751	1.386	1.433	0.419	-1.272	0.575	0.289
GO:1903507	negative regulation of nucleic acid-templated transcription	0.937	0.117	0.7	0.197	0.357	0.751	1.386	1.433	0.419	-1.272	0.575	0.289
GO:0045892	negative regulation of transcription, DNA-templated	0.937	0.117	0.7	0.197	0.357	0.751	1.386	1.433	0.419	-1.272	0.575	0.289
GO:0009066	aspartate family amino acid metabolic process	0.937	0.0004079	0.0005239	0.022	2.048e-05	0.0001814	1.337	-2.068	3.171	3.311	6.553	-3.503
GO:0009057	macromolecule catabolic process	0.8	0.9	0.891	0.009	0.552	0.554	1.252	0.632	-0.33	-1.51	1.813	1.263
GO:0043648	dicarboxylic acid metabolic process	0.789	0.007	0.096	0.0005781	0.0006444	0.003	1.227	0.443	0.836	5.022	3.955	-3.247
GO:0009628	response to abiotic stimulus	0.716	0.731	0.955	0.467	0.428	0.228	1.174	1.124	0.074	-0.484	0	0.814
GO:0009067	aspartate family amino acid biosynthetic process	0.937	1.291e-05	0.003	0.046	4.731e-08	9.62e-05	1.144	-6.512	3.858	3.311	7.055	-4.176
GO:0010038	response to metal ion	0.861	0.372	0.422	0.823	0.204	0.678	1.121	1.677	0.829	-0.293	3.375	1.576
GO:0009259	ribonucleotide metabolic process	0.642	0.239	0.959	0.002	0.804	0.751	1.119	-0.567	0.125	2.654	0.985	0.863
GO:0009117	nucleotide metabolic process	0.595	0.066	0.719	4.651e-05	0.343	0.839	1.119	-0.296	0.13	2.409	1.072	0.855
GO:0019637	organophosphate metabolic process	0.769	0.278	0.687	0.0001312	0.747	0.66	1.119	0.507	0.133	1.945	0.737	0.402
GO:0015949	nucleobase-containing small molecule interconversion	0.342	0.784	0.278	0.099	0.955	0.625	1.119	1.752	1.022	1.177	-0.476	2.245
GO:0006790	sulfur compound metabolic process	0.987	0.167	0.383	0.858	0.0002727	0.387	1.113	-0.115	0	0.939	2.937	-0.31
GO:0044262	cellular carbohydrate metabolic process	0.595	0.231	0.144	0.52	0.684	0.183	1.089	1.406	0.714	0	-0.115	1.312
GO:0070271	protein complex biogenesis	0.583	0.491	0.982	0.787	0.737	0.096	1.089	1.095	0.025	0	0.198	1.762
GO:0051260	protein homooligomerization	0.679	0.738	0.832	0.53	0.552	0.181	1.089	1.406	0.025	0	0.717	1.822
GO:0006461	protein complex assembly	0.583	0.491	0.982	0.787	0.737	0.096	1.089	1.095	0.025	0	0.198	1.762
GO:0019320	hexose catabolic process	0.695	0.093	0.821	0.55	0.027	0.019	1.089	3.238	-0.795	-0.379	-3.617	2.796
GO:0006753	nucleoside phosphate metabolic process	0.699	0.04	0.849	5.488e-05	0.292	0.842	1.089	-0.365	0.125	2.387	1.109	0.744
GO:0009123	nucleoside monophosphate metabolic process	0.734	0.114	0.266	0.004	0.991	0.947	1.089	-1.238	0.638	2.808	0	-0.235
GO:0050789	regulation of biological process	0.32	0.084	0.024	0.02	0.092	0.388	1.054	1.206	-0.645	-0.927	-0.059	0.157
GO:0006082	organic acid metabolic process	0.348	0.0004385	0.003	4.46e-09	7.644e-09	9.859e-11	1.036	0.309	0.626	2.366	2.058	-1.506
GO:0006520	cellular amino acid metabolic process	0.642	2.183e-10	3.009e-05	6.832e-09	0	0	1.036	-2.008	0.936	2.366	5.148	-3.95
GO:0044283	small molecule biosynthetic process	0.168	6.443e-05	0.0005239	1.372e-07	1.912e-08	1.77e-09	1.036	-0.598	0.787	2.323	2.671	-2.408
GO:0043436	oxoacid metabolic process	0.348	0.0004385	0.003	4.46e-09	7.644e-09	9.859e-11	1.036	0.309	0.626	2.366	2.058	-1.506
GO:1901135	carbohydrate derivative metabolic process	0.735	0.419	0.106	0.005	0.357	0.248	1.026	0.567	0.388	1.218	0.191	1.07
GO:0055086	nucleobase-containing small molecule metabolic process	0.876	0.035	0.429	1.401e-05	0.196	0.788	1.026	-0.24	0.451	2.387	1.109	0.231
GO:0046394	carboxylic acid biosynthetic process	0.275	1.336e-06	0.0002763	4.533e-05	1.097e-12	7.299e-11	1.02	-1.369	0.936	2.323	4.995	-3.39
GO:0016053	organic acid biosynthetic process	0.275	1.336e-06	0.0002763	4.533e-05	1.097e-12	7.299e-11	1.02	-1.369	0.936	2.323	4.995	-3.39
GO:0016051	carbohydrate biosynthetic process	0.996	0.413	0.314	0.359	0.613	0.101	1.012	0.801	0.425	0.564	0.191	1.312
GO:0050794	regulation of cellular process	0.227	0.066	0.019	0.021	0.059	0.283	0.973	1.221	-0.651	-0.792	-0.18	0.138
GO:0034220	ion transmembrane transport	0.937	0.521	0.874	0.943	0.879	0.911	0.967	1.064	-0.033	0.898	0.769	0.302
GO:0009408	response to heat	0.642	0.911	0.801	0.886	0.332	0.316	0.963	0.869	-0.103	-0.333	-0.469	1.768
GO:0019752	carboxylic acid metabolic process	0.375	0.0002897	0.003	4.46e-09	5.345e-09	6.509e-11	0.958	0.17	0.626	2.366	2.058	-1.89
GO:0009072	aromatic amino acid family metabolic process	0.917	0.065	0.982	0.182	5.815e-06	0.001	0.958	-2.437	0	1.444	7.055	-4.189
GO:0044272	sulfur compound biosynthetic process	0.749	0.121	0.715	0.421	0.55	0.17	0.912	-0.115	0.379	1.42	1.335	-1.987
GO:0044087	regulation of cellular component biogenesis	0.876	0.648	0.807	0.915	0.892	0.392	0.891	0.851	1.265	0.043	0.76	-0.465
GO:0005976	polysaccharide metabolic process	0.971	0.468	0.161	0.499	0.707	0.244	0.824	0.801	0.256	-0.759	-0.115	0.93
GO:0006766	vitamin metabolic process	0.557	0.076	0.314	0.016	0.522	0.328	0.824	-0.216	0.174	1.459	0.997	0.075
GO:0006767	water-soluble vitamin metabolic process	0.557	0.076	0.314	0.016	0.522	0.328	0.824	-0.216	0.174	1.459	0.997	0.075
GO:0044264	cellular polysaccharide metabolic process	0.996	0.59	0.314	0.499	0.726	0.327	0.824	0.801	0.256	-0.759	0.191	0.922
GO:0030001	metal ion transport	0.861	0.411	0.407	0.638	0.71	0.077	0.816	0.236	-0.799	0.537	0.769	1.922
GO:0065008	regulation of biological quality	0.995	0.577	0.877	0.451	0.185	0.662	0.807	0.236	0	-0.621	1.528	1.219
GO:0070589	cellular component macromolecule biosynthetic process	0.908	0.284	0.801	0.439	0.997	0.427	0.771	0.681	0.148	-0.759	-0.39	2.154
GO:0044038	cell wall macromolecule biosynthetic process	0.908	0.284	0.801	0.439	0.997	0.427	0.771	0.681	0.148	-0.759	-0.39	2.154
GO:0044036	cell wall macromolecule metabolic process	0.975	0.19	0.698	0.359	0.997	0.427	0.771	0.578	0	-0.759	0.114	2.154
GO:1903509	liposaccharide metabolic process	0.635	0.512	0.679	0.499	0.197	0.239	0.764	0.303	0.256	-1.026	-1.042	0.305
GO:0071822	protein complex subunit organization	0.895	0.389	0.975	0.582	0.954	0.322	0.733	0.765	0	-0.379	0	1.263
GO:0019219	regulation of nucleobase-containing compound metabolic process	0.262	0.111	0.959	0.002	0.541	0.32	0.733	1.21	-0.02	-2.163	-0.18	0.157
GO:0010605	negative regulation of macromolecule metabolic process	0.641	0.195	0.142	0.025	0.446	0.883	0.733	1.417	-0.831	-1.299	-0.469	0.321
GO:0009892	negative regulation of metabolic process	0.695	0.204	0.132	0.039	0.502	0.9	0.733	1.355	-0.831	-1.272	-0.469	0.321
GO:0006508	proteolysis	0.573	0.848	0.224	0.605	0.315	0.748	0.72	0.884	0.767	0.196	1.97	-0.756
GO:0051252	regulation of RNA metabolic process	0.492	0.137	0.959	0.0004831	0.683	0.296	0.697	1.206	-0.02	-2.165	-0.059	0.176
GO:0080090	regulation of primary metabolic process	0.075	0.379	0.04	0.009	0.291	0.181	0.697	1.162	-0.759	-1.143	-0.232	0.103
GO:0048522	positive regulation of cellular process	0.702	0.86	0.735	0.858	0.339	0.811	0.697	1.417	0.267	-0.642	-0.449	0.265
GO:0019222	regulation of metabolic process	0.098	0.504	0.016	0.003	0.245	0.165	0.697	1.127	-0.822	-1.272	-0.345	0.103
GO:0031325	positive regulation of cellular metabolic process	0.702	0.83	0.735	0.858	0.339	0.788	0.697	1.417	0.267	-0.642	-0.449	0.176
GO:0009893	positive regulation of metabolic process	0.642	0.86	0.794	0.619	0.315	0.624	0.697	1.417	0.267	-0.792	-0.562	0.176
GO:0044711	single-organism biosynthetic process	0.062	1.905e-05	0.002	1.242e-09	0.000478	5.735e-06	0.688	-0.296	0.425	1.881	1.633	-1.072
GO:0033036	macromolecule localization	0.642	0.491	0.744	0.015	0.055	0.204	0.682	0.989	0	-0.474	-0.204	0.642
GO:0043650	dicarboxylic acid biosynthetic process	0.701	0.004	0.832	0.075	0.002	0.248	0.672	-5.213	0	4.671	7.055	-2.208
GO:0009110	vitamin biosynthetic process	0.34	0.079	0.403	0.025	0.76	0.283	0.672	-0.115	0.133	1.459	0.881	-0.586
GO:0042364	water-soluble vitamin biosynthetic process	0.34	0.079	0.403	0.025	0.76	0.283	0.672	-0.115	0.133	1.459	0.881	-0.586
GO:0008653	lipopolysaccharide metabolic process	0.55	0.338	0.724	0.667	0.26	0.332	0.614	0.17	0.256	-1.026	-1.182	0.305
GO:0034637	cellular carbohydrate biosynthetic process	0.925	0.514	0.538	0.499	0.825	0.416	0.614	0.801	0.256	-0.759	-0.121	0.93
GO:0000271	polysaccharide biosynthetic process	0.908	0.166	0.223	0.499	0.725	0.466	0.614	0.303	0.388	-0.759	-0.121	0.922
GO:0033692	cellular polysaccharide biosynthetic process	0.908	0.195	0.314	0.499	0.725	0.466	0.614	0.17	0.256	-0.759	-0.121	0.922
GO:1903506	regulation of nucleic acid-templated transcription	0.4	0.147	0.892	0.002	0.552	0.171	0.61	1.206	0.267	-2.165	-0.118	0.138
GO:0048519	negative regulation of biological process	0.458	0.271	0.207	0.015	0.446	0.634	0.61	1.206	-0.645	-1.272	-0.507	0.138
GO:2001141	regulation of RNA biosynthetic process	0.4	0.147	0.892	0.002	0.552	0.171	0.61	1.206	0.267	-2.165	-0.118	0.138
GO:0031323	regulation of cellular metabolic process	0.034	0.362	0.01	0.007	0.18	0.166	0.61	1.162	-0.831	-1.143	-0.345	0.067
GO:0006355	regulation of transcription, DNA-templated	0.4	0.147	0.892	0.002	0.552	0.171	0.61	1.206	0.267	-2.165	-0.118	0.138
GO:0031324	negative regulation of cellular metabolic process	0.442	0.23	0.109	0.025	0.401	0.812	0.61	1.355	-0.831	-1.299	-0.469	0.289
GO:0009266	response to temperature stimulus	0.196	0.979	0.794	0.257	0.309	0.332	0.583	0.706	0	-0.621	-0.469	1.768
GO:0051188	cofactor biosynthetic process	0.687	0.041	0.212	0.582	0.123	0.838	0.529	0.581	0.125	0.912	1.557	0.141
GO:0051301	cell division	0.503	0.052	0.249	0.315	0.092	0.248	0.472	0.417	0.142	-1.19	1.395	0.101
GO:0009108	coenzyme biosynthetic process	0.615	0.249	0.12	0.097	0.653	0.364	0.435	0.665	0.133	1.108	0.943	-0.648
GO:0006629	lipid metabolic process	0.775	0.055	0.373	0.778	0.002	0.836	0.425	1.558	0.145	-0.546	-1.828	0.402
GO:0044255	cellular lipid metabolic process	0.701	0.067	0.373	0.778	0.001	0.781	0.425	1.558	0.145	-0.546	-2.006	0.402
GO:0009314	response to radiation	0.89	0.961	0.865	0.868	0.27	0.583	0.4	1.223	0	-0.301	-0.295	0.229
GO:0009064	glutamine family amino acid metabolic process	0.739	0.013	0.099	6.816e-05	0.0004569	7.383e-06	0.4	-2.068	0.922	5.057	6.655	-4.79
GO:0072525	pyridine-containing compound biosynthetic process	0.699	0.556	0.155	0.135	0.631	0.439	0.368	0.507	0.133	1.738	1.021	-1.101
GO:0043094	cellular metabolic compound salvage	0.937	0.379	0.736	0.915	0.631	0.988	0.351	-0.004	0.061	-0.664	2.069	-0.235
GO:0051172	negative regulation of nitrogen compound metabolic process	0.382	0.239	0.214	0.016	0.552	0.853	0.309	1.355	-0.759	-1.523	-0.428	0.289
GO:0051128	regulation of cellular component organization	0.847	0.543	0.848	0.051	0.428	0.505	0.309	0.485	-0.338	-4.111	1.066	-0.465
GO:0055076	transition metal ion homeostasis	0.99	0.296	0.955	0.915	0.315	0.718	0.258	-0.513	0	0.974	2.835	2.438
GO:0055080	cation homeostasis	0.971	0.728	0.955	0.915	0.409	0.589	0.258	0.236	0	0.974	2.173	2.438
GO:0030003	cellular cation homeostasis	0.982	0.876	0.959	0.826	0.503	0.519	0.258	0.236	0	0.974	2.173	1.576
GO:0050801	ion homeostasis	0.959	0.9	0.955	0.915	0.483	0.645	0.258	0.236	0	0.974	0.915	1.576
GO:0046916	cellular transition metal ion homeostasis	0.996	0.372	0.959	0.826	0.339	0.636	0.258	-0.513	0	0.974	2.835	-1.739
GO:0098771	inorganic ion homeostasis	0.959	0.9	0.955	0.915	0.483	0.645	0.258	0.236	0	0.974	0.915	1.576
GO:1901678	iron coordination entity transport	0.987	0.524	0.155	0.707	0.421	0.029	0.258	-0.685	-1.816	1.39	0	5.824
GO:0006875	cellular metal ion homeostasis	0.99	0.509	0.959	0.826	0.479	0.718	0.258	-0.222	0	0.974	2.835	1.576
GO:0061024	membrane organization	0.955	0.72	0.45	0.314	0.728	0.751	0.242	0.641	0.206	-0.445	0.322	-0.756
GO:0010212	response to ionizing radiation	0.969	0.556	0.777	0.6	0.552	0.893	0.189	-0.644	1.022	0.799	0.593	-0.49
GO:1901566	organonitrogen compound biosynthetic process	0.001	0	0.45	6.816e-05	5.345e-09	0	0.166	-1.383	0.13	1.422	2.337	-2.332
GO:0044802	single-organism membrane organization	0.876	0.775	0.45	0.314	0.824	0.454	0.164	0.641	0.206	-0.445	0.631	-0.956
GO:0048523	negative regulation of cellular process	0.272	0.285	0.12	0.019	0.324	0.536	0.104	1.206	-0.831	-1.272	-0.507	0.103
GO:2000113	negative regulation of cellular macromolecule biosynthetic process	0.227	0.323	0.162	0.012	0.36	0.699	0.104	1.206	-0.831	-1.523	-0.507	0.138
GO:0031327	negative regulation of cellular biosynthetic process	0.203	0.379	0.117	0.016	0.339	0.636	0.104	1.188	-0.831	-1.523	-0.507	0.138
GO:0010558	negative regulation of macromolecule biosynthetic process	0.227	0.323	0.162	0.012	0.36	0.699	0.104	1.206	-0.831	-1.523	-0.507	0.138
GO:0032774	RNA biosynthetic process	0.815	0.166	0.955	0.268	0.339	0.526	0.104	1.495	0.267	-0.642	-0.47	0.176
GO:0010629	negative regulation of gene expression	0.275	0.492	0.123	0.012	0.497	0.476	0.104	1.188	-0.831	-1.523	-0.469	0.103
GO:0060255	regulation of macromolecule metabolic process	0.047	0.532	0.007	0.001	0.23	0.046	0.104	1.16	-0.916	-1.523	-0.348	-0.067
GO:0009890	negative regulation of biosynthetic process	0.203	0.379	0.117	0.016	0.339	0.636	0.104	1.188	-0.831	-1.523	-0.507	0.138
GO:0009889	regulation of biosynthetic process	0.02	0.406	0.087	0.0006107	0.146	0.041	0.093	1.16	-0.759	-2.163	-0.232	-0.067
GO:1902680	positive regulation of RNA biosynthetic process	0.611	0.789	0.051	0.314	0.617	0.838	0.093	1.417	0.517	-1.03	-0.449	0.321
GO:0048518	positive regulation of biological process	0.461	0.961	0.878	0.359	0.275	0.329	0.093	1.21	0.074	-1.03	-0.562	-0.265
GO:0010604	positive regulation of macromolecule metabolic process	0.493	0.821	0.698	0.361	0.339	0.391	0.093	1.417	0.267	-1.03	-0.449	-0.265
GO:1903508	positive regulation of nucleic acid-templated transcription	0.611	0.789	0.051	0.314	0.617	0.838	0.093	1.417	0.517	-1.03	-0.449	0.321
GO:0051254	positive regulation of RNA metabolic process	0.45	0.92	0.12	0.222	0.555	0.941	0.093	1.417	0.517	-1.098	-0.562	0.321
GO:0045893	positive regulation of transcription, DNA-templated	0.611	0.789	0.051	0.314	0.617	0.838	0.093	1.417	0.517	-1.03	-0.449	0.321
GO:0045935	positive regulation of nucleobase-containing compound metabolic process	0.485	0.888	0.156	0.297	0.572	0.975	0.093	1.234	0.517	-1.03	-0.449	0.391
GO:1901362	organic cyclic compound biosynthetic process	0.002	0.0001101	0.698	0.0003638	0.339	0.002	0.073	-0.296	0.088	1.724	0.834	-1.005
GO:0090407	organophosphate biosynthetic process	0.284	0.099	0.12	0.009	0.984	0.131	0.073	-0.032	0.034	1.77	0.465	-0.623
GO:0072330	monocarboxylic acid biosynthetic process	0.227	0.202	0.795	0.712	0.25	0.41	0.035	-0.115	0.613	-0.397	-1.387	0.075
GO:0008610	lipid biosynthetic process	0.255	0.271	0.509	0.358	0.01	0.135	0.035	0.964	0.104	-1.026	-2.006	0.013
GO:0046677	response to antibiotic	0.51	0.323	0.824	0.934	0.29	0.716	0	0.303	-0.291	0	0	0.645
GO:0022900	electron transport chain	0.937	0.521	0.959	0.358	0.591	0.493	-0.028	1.431	0.676	1.528	-2.41	-2.968
GO:0019438	aromatic compound biosynthetic process	0.005	0.000811	0.679	0.0009793	0.572	0.0008701	-0.028	-0.116	0.072	1.522	0.556	-1.072
GO:0055085	transmembrane transport	0.661	0.59	0.777	0.475	0.997	0.838	-0.028	1.005	-0.054	0.557	0.048	0.302
GO:0006351	transcription, DNA-templated	0.74	0.177	0.959	0.21	0.239	0.645	-0.045	1.495	0.267	-1.589	-0.47	0.146
GO:0010557	positive regulation of macromolecule biosynthetic process	0.504	0.784	0.579	0.213	0.339	0.624	-0.045	1.234	0.419	-1.098	-0.449	-0.725
GO:0051171	regulation of nitrogen compound metabolic process	0.024	0.385	0.057	0.0002165	0.196	0.186	-0.045	1.137	-0.822	-2.163	-0.232	0.067
GO:2000112	regulation of cellular macromolecule biosynthetic process	0.012	0.347	0.095	0.0003638	0.146	0.047	-0.045	1.162	-0.759	-2.165	-0.345	-0.188
GO:0097659	nucleic acid-templated transcription	0.74	0.177	0.959	0.21	0.239	0.645	-0.045	1.495	0.267	-1.589	-0.47	0.146
GO:0009891	positive regulation of biosynthetic process	0.504	0.784	0.579	0.213	0.339	0.624	-0.045	1.234	0.419	-1.098	-0.449	-0.725
GO:0018130	heterocycle biosynthetic process	0.001	0.0002272	0.528	0.0009532	0.693	0.01	-0.045	-0.296	0.088	1.724	0.526	-0.694
GO:0010556	regulation of macromolecule biosynthetic process	0.019	0.324	0.095	0.0003638	0.187	0.041	-0.045	1.162	-0.759	-2.165	-0.232	-0.188
GO:0031328	positive regulation of cellular biosynthetic process	0.504	0.784	0.579	0.213	0.339	0.624	-0.045	1.234	0.419	-1.098	-0.449	-0.725
GO:0031326	regulation of cellular biosynthetic process	0.013	0.441	0.087	0.0006107	0.107	0.047	-0.045	1.137	-0.759	-2.163	-0.232	-0.188
GO:0006259	DNA metabolic process	0.033	0.282	0.724	0.708	0.01	0.29	-0.064	0.92	-0.096	-0.407	-1.369	0.064
GO:0051173	positive regulation of nitrogen compound metabolic process	0.338	0.731	0.762	0.197	0.321	0.771	-0.072	1.21	0.419	-1.098	-0.449	0.176
GO:0010628	positive regulation of gene expression	0.377	0.944	0.613	0.099	0.444	0.522	-0.072	1.21	0.419	-1.143	-0.449	-0.725
GO:0015980	energy derivation by oxidation of organic compounds	0.763	1.796e-06	0.848	0.04	9.82e-06	0.204	-0.099	4.337	0	2.968	-5.241	-0.598
GO:1901137	carbohydrate derivative biosynthetic process	0.032	0.0007228	0.202	0.238	0.09	0.186	-0.152	-0.24	0.108	1.218	-0.295	0.305
GO:0043412	macromolecule modification	0.009	0.04	0.422	0.099	0.101	0.04	-0.185	0.332	-0.068	-0.862	-0.295	0.035
GO:0055065	metal ion homeostasis	0.969	0.441	0.955	0.915	0.494	0.788	-0.221	-0.222	0	0.974	2.173	1.576
GO:0051641	cellular localization	0.575	0.808	0.892	0.858	0.541	0.248	-0.221	0.462	-0.219	-0.445	0.833	-0.956
GO:0010468	regulation of gene expression	0.024	0.379	0.022	6.816e-05	0.198	0.041	-0.316	1.063	-0.831	-2.543	-0.428	-0.195
GO:0019538	protein metabolic process	0.008	0.013	0.026	0.037	0.737	0.015	-0.478	0	-0.464	-1.12	0.573	-0.687
GO:0072527	pyrimidine-containing compound metabolic process	0.481	0.098	0.892	0.025	0.822	0.449	-0.485	-0.421	0	1.911	0.556	-0.867
GO:0072528	pyrimidine-containing compound biosynthetic process	0.138	0.002	0.22	0.099	0.497	0.092	-0.554	-1.222	-0.105	1.911	0.943	-2.154
GO:0009103	lipopolysaccharide biosynthetic process	0.616	0.177	0.724	0.667	0.339	0.43	-0.572	-0.155	0.256	-1.026	-1.182	0.305
GO:0044267	cellular protein metabolic process	0.012	0.062	0.009	0.009	0.848	0.022	-0.579	0	-0.823	-1.28	0.051	-0.687
GO:0034654	nucleobase-containing compound biosynthetic process	0.0003188	0.06	0.194	0.217	0.339	0.059	-0.681	0.008	-0.074	1.422	-0.464	-0.694
GO:0098655	cation transmembrane transport	0.495	0.372	0.724	0.353	0.858	0.13	-0.685	0.668	-0.5	0.931	-0.997	-2.321
GO:0009059	macromolecule biosynthetic process	2.635e-05	0.001	0.134	0.003	0.065	0.016	-0.734	0.038	-0.291	-1.28	-0.483	-0.364
GO:0034645	cellular macromolecule biosynthetic process	1.716e-05	0.001	0.117	0.003	0.055	0.018	-0.734	0.038	-0.307	-1.28	-0.483	-0.364
GO:0008104	protein localization	0.149	0.158	0.892	0.249	0.288	0.181	-0.745	-0.584	0	-0.507	0.401	-1.081
GO:0034613	cellular protein localization	0.083	0.298	0.719	0.362	0.552	0.055	-0.745	-0.166	-0.219	-0.507	0.516	-1.081
GO:0070727	cellular macromolecule localization	0.083	0.298	0.719	0.362	0.552	0.055	-0.745	-0.166	-0.219	-0.507	0.516	-1.081
GO:0045184	establishment of protein localization	0.227	0.167	0.892	0.099	0.339	0.297	-0.745	-0.584	0.142	-0.507	0.23	-1.114
GO:0044271	cellular nitrogen compound biosynthetic process	1.136e-10	1.678e-09	0.017	0.365	0.598	1.172e-05	-0.75	-1.054	-0.307	0.731	0.246	-1.272
GO:0042886	amide transport	0.672	0.92	0.979	0.582	0.747	0.395	-0.84	0.052	0.066	1.39	0	0.96
GO:0015833	peptide transport	0.672	0.92	0.979	0.582	0.747	0.395	-0.84	0.052	0.066	1.39	0	0.96
GO:0009060	aerobic respiration	0.341	4.772e-05	0.715	0.027	2.303e-07	0.043	-0.845	5.555	-0.22	2.968	-6.561	-3.134
GO:0044106	cellular amine metabolic process	0.087	0.009	0.609	0.048	0.065	0.17	-0.894	-3.504	-1.221	1.59	3.792	-2.092
GO:0006576	cellular biogenic amine metabolic process	0.087	0.009	0.609	0.048	0.065	0.17	-0.894	-3.504	-1.221	1.59	3.792	-2.092
GO:0009308	amine metabolic process	0.087	0.009	0.609	0.048	0.065	0.17	-0.894	-3.504	-1.221	1.59	3.792	-2.092
GO:0090304	nucleic acid metabolic process	4.282e-09	0.0001269	0.09	0.004	0.0006645	0.0005603	-0.898	0.06	-0.291	-1.291	-0.603	-0.415
GO:0044085	cellular component biogenesis	3.165e-05	0.0001316	0.0005832	9.314e-08	0.028	0.32	-0.898	-0.247	-0.724	-2.257	-0.919	-0.067
GO:0044265	cellular macromolecule catabolic process	0.493	0.588	0.551	0.009	0.991	0.826	-0.915	0.62	-0.427	-1.51	-1.011	0.6
GO:1901659	glycosyl compound biosynthetic process	0.227	0.265	0.422	0.037	0.399	0.092	-0.921	-1.079	-0.598	1.966	-0.295	-1.367
GO:0009165	nucleotide biosynthetic process	0.007	0.007	0.123	0.013	0.99	0.135	-0.921	-1.238	-0.487	1.77	0.465	-1.32
GO:0009163	nucleoside biosynthetic process	0.227	0.265	0.422	0.037	0.399	0.092	-0.921	-1.079	-0.598	1.966	-0.295	-1.367
GO:0006206	pyrimidine nucleobase metabolic process	0.281	0.025	0.212	0.055	0.031	0.161	-0.921	-7.3	-1.002	1.945	7.055	-4.49
GO:1901293	nucleoside phosphate biosynthetic process	0.005	0.012	0.106	0.01	0.997	0.111	-0.921	-1.171	-0.538	1.787	0.275	-1.32
GO:0071840	cellular component organization or biogenesis	1.967e-06	4.573e-06	0.0002002	5.574e-09	0.002	0.297	-0.927	-0.313	-0.464	-2.104	-0.964	-0.135
GO:0006575	cellular modified amino acid metabolic process	0.662	0.238	0.892	0.907	0.01	0.17	-0.956	-1.474	0.379	0.402	3.948	-0.969
GO:0042455	ribonucleoside biosynthetic process	0.161	0.198	0.422	0.037	0.365	0.056	-1.014	-1.238	-0.598	1.966	-0.551	-1.6
GO:0045333	cellular respiration	0.312	0.0002611	0.715	0.04	5.538e-08	0.022	-1.028	3.852	-0.22	2.968	-6.282	-3.134
GO:0016070	RNA metabolic process	1.003e-06	0.0003308	0.155	0.003	0.042	0.0005603	-1.175	-0.004	-0.291	-1.291	-0.464	-0.415
GO:0006631	fatty acid metabolic process	0.382	0.117	0.658	0.504	0.0001786	0.591	-1.193	1.968	0.061	-1.117	-2.791	0.589
GO:0046390	ribose phosphate biosynthetic process	0.24	0.147	0.065	0.084	0.854	0.138	-1.345	-1.238	-1.063	1.911	0	-1.718
GO:0009152	purine ribonucleotide biosynthetic process	0.4	0.406	0.422	0.135	0.863	0.199	-1.345	-0.567	-0.598	2.654	0	-1.718
GO:0009260	ribonucleotide biosynthetic process	0.255	0.159	0.107	0.144	0.879	0.089	-1.345	-1.238	-1.063	1.787	0	-1.718
GO:0072522	purine-containing compound biosynthetic process	0.154	0.108	0.043	0.075	0.955	0.083	-1.355	-1.238	-0.87	1.911	0	-2.281
GO:0006164	purine nucleotide biosynthetic process	0.227	0.147	0.078	0.039	0.991	0.129	-1.355	-1.238	-0.87	2.654	0	-2.281
GO:0009112	nucleobase metabolic process	0.149	0.019	0.078	0.257	0.09	0.081	-1.44	-6.139	-1.677	1.396	5.241	-4.49
GO:0016043	cellular component organization	1.432e-06	0.0001508	0.0006479	5.437e-08	0.0001719	0.384	-1.464	-0.511	-0.779	-2.257	-1.408	-0.192
GO:0022607	cellular component assembly	7.18e-06	0.0001702	8.073e-05	3.383e-08	0.005	0.147	-1.511	-0.779	-0.94	-2.351	-1.25	-0.135
GO:0009451	RNA modification	6.043e-05	3.004e-06	0.573	0.023	0.056	0.0003102	-1.53	-0.271	-0.227	-1.797	-0.836	-0.415
GO:0051604	protein maturation	0.24	0.298	0.959	0.265	0.572	0.91	-1.55	-0.468	-0.22	-0.621	1.528	-0.969
GO:0043603	cellular amide metabolic process	0.0001544	2.176e-10	0.006	0.104	0.427	7.049e-05	-1.634	-2.068	-0.951	-0.407	0.997	-2.337
GO:0006364	rRNA processing	0.002	0.0002775	0.099	0.042	0.269	0.055	-1.636	-1.13	-0.998	-2.364	-1.056	-0.631
GO:0034660	ncRNA metabolic process	4.703e-07	1.498e-09	0.189	0.042	0.271	5.035e-05	-1.636	-1.227	-0.307	-1.291	-0.418	-1.298
GO:0016072	rRNA metabolic process	0.002	0.0002775	0.099	0.042	0.269	0.046	-1.636	-1.13	-0.998	-2.364	-1.056	-0.631
GO:0015031	protein transport	0.18	0.167	0.955	0.055	0.494	0.353	-1.681	-0.637	-0.219	-0.763	-0.945	-1.53
GO:0015672	monovalent inorganic cation transport	0.159	0.379	0.422	0.281	0.021	0.536	-1.719	0.238	-0.538	0.948	-2.448	-2.389
GO:0034470	ncRNA processing	3.414e-05	3.441e-07	0.189	0.002	0.008	0.0007602	-1.728	-0.714	-0.293	-2.108	-1.056	-0.631
GO:0006396	RNA processing	2.178e-05	1.323e-07	0.189	0.0008889	0.005	0.0006318	-1.728	-0.714	-0.293	-2.108	-1.079	-0.507
GO:0010467	gene expression	4.087e-11	9.217e-07	0.004	1.231e-05	0.005	2.811e-05	-1.73	-0.631	-0.689	-1.732	-0.547	-1.005
GO:0007049	cell cycle	0.402	0.217	0.975	0.359	0.494	0.165	-1.741	0.455	0.096	-2.31	-0.507	-1.734
GO:0022402	cell cycle process	0.402	0.217	0.975	0.359	0.494	0.165	-1.741	0.455	0.096	-2.31	-0.507	-1.734
GO:0098660	inorganic ion transmembrane transport	0.113	0.479	0.479	0.676	0.151	0.29	-1.76	0.649	-0.538	0.537	-2.41	-2.187
GO:0098662	inorganic cation transmembrane transport	0.143	0.584	0.635	0.398	0.06	0.218	-1.76	0.649	-0.5	0.537	-3.665	-3.03
GO:0051246	regulation of protein metabolic process	0.028	0.137	2.145e-05	0.07	0.165	0.014	-1.892	0.212	-2.094	-1.523	-1.602	-3.193
GO:0006418	tRNA aminoacylation for protein translation	0.023	0.0001601	0.638	0.601	0.284	0.003	-1.901	-3.251	-0.43	0.871	2.337	-5.371
GO:0043039	tRNA aminoacylation	0.023	0.0001601	0.638	0.601	0.284	0.003	-1.901	-3.251	-0.43	0.871	2.337	-5.371
GO:0043038	amino acid activation	0.048	6.443e-05	0.638	0.601	0.196	0.006	-1.901	-3.479	-0.43	0.871	2.337	-5.077
GO:0006399	tRNA metabolic process	3.511e-05	3.942e-06	0.311	0.261	0.621	0.0007946	-1.901	-1.553	-0.307	-1.28	-0.232	-1.793
GO:0006518	peptide metabolic process	0.0006149	8.715e-08	0.011	0.025	0.775	0.001	-1.944	-2.493	-0.964	-1.28	0.374	-2.344
GO:0043604	amide biosynthetic process	2.222e-05	8.4e-13	0.0002002	0.02	0.902	0.0008703	-2.14	-3.251	-1.157	-1.28	0.374	-2.332
GO:0042558	pteridine-containing compound metabolic process	0.022	0.0002796	0.715	0.952	0.149	0.092	-2.239	-4.649	-0.959	-0.284	3.314	-3.597
GO:0008033	tRNA processing	0.0009015	0.0008329	0.679	0.005	0.021	0.019	-2.364	-0.268	-0.293	-2.108	-1.403	-1.519
GO:0043043	peptide biosynthetic process	4.348e-06	3.735e-12	0.0002336	0.004	0.902	0.0002668	-2.495	-3.961	-1.575	-1.523	-0.139	-3.579
GO:0032268	regulation of cellular protein metabolic process	0.022	0.087	7.011e-06	0.053	0.117	0.002	-2.495	-0.239	-2.328	-1.523	-1.706	-3.526
GO:0043933	macromolecular complex subunit organization	2.266e-08	1.856e-07	1.951e-06	1.02e-09	9.386e-06	0.03	-2.6	-1.432	-1.626	-2.732	-1.829	-0.417
GO:0065003	macromolecular complex assembly	1.373e-07	3.942e-06	5.972e-07	4.884e-09	9.82e-06	0.031	-2.6	-1.4	-1.63	-2.771	-2.222	-0.417
GO:0034248	regulation of cellular amide metabolic process	0.002	0.024	0.0005165	0.007	0.149	0.005	-3.064	-0.976	-1.925	-4.244	-1.706	-3.403
GO:0006401	RNA catabolic process	0.351	0.468	0.22	0.084	0.768	0.771	-3.355	0.083	-0.913	-7.125	-1.011	-0.444
GO:0006412	translation	2.266e-08	1.867e-11	8.073e-05	0.002	0.725	5.589e-06	-3.519	-4.011	-1.595	-1.732	-0.305	-4.998
GO:0051248	negative regulation of protein metabolic process	0.005	0.035	0.001	0.045	0.011	0.092	-4.162	-2.961	-2.328	-4.362	-1.956	-3.193
GO:0006417	regulation of translation	0.003	0.017	0.0002002	0.015	0.182	0.002	-4.162	-0.976	-2.005	-4.362	-1.947	-3.936
GO:0032269	negative regulation of cellular protein metabolic process	0.002	0.025	0.0003471	0.045	0.017	0.057	-4.419	-2.961	-2.483	-4.362	-1.956	-3.193
GO:0010608	posttranscriptional regulation of gene expression	0.0006103	0.003	0.0002336	0.003	0.074	0.0006318	-4.419	-2.961	-2.005	-4.362	-1.947	-4.498
GO:0034249	negative regulation of cellular amide metabolic process	0.003	0.011	0.003	0.013	0.044	0.091	-5.04	-4.608	-2.328	-4.362	-2.411	-3.193
GO:0017148	negative regulation of translation	0.001	0.007	0.0008028	0.03	0.034	0.063	-5.04	-4.794	-2.328	-4.362	-2.411	-3.193
GO:0042254	ribosome biogenesis	0	3.196e-11	3.709e-09	8.815e-15	9.82e-06	2.55e-05	-5.464	-3.367	-2.498	-3.775	-2.466	-2.242
GO:0022613	ribonucleoprotein complex biogenesis	0	3.521e-11	3.709e-09	8.815e-15	1.903e-05	2.019e-05	-5.464	-2.908	-2.498	-3.775	-2.466	-2.337
GO:0006996	organelle organization	0	6.113e-11	7.94e-09	1.257e-11	7.89e-10	0.0005894	-6.805	-4.58	-2.483	-3.746	-2.898	-2.748
GO:0071826	ribonucleoprotein complex subunit organization	0	2.598e-14	2.857e-09	4.408e-14	3.241e-08	1.273e-06	-7.349	-5.76	-3	-4.002	-2.935	-3.684
GO:0000028	ribosomal small subunit assembly	2.88e-07	1.232e-05	0.0001389	6.527e-05	0.002	0.004	-7.349	-6.166	-3.705	-4.258	-2.825	-4.59
GO:0070925	organelle assembly	0	1.663e-13	1.202e-10	8.815e-15	7.644e-09	3.818e-06	-7.349	-5.708	-3.519	-4.002	-3.097	-3.933
GO:0042255	ribosome assembly	0	0	5.067e-10	0	7.644e-09	2.111e-06	-7.349	-6.166	-3.519	-4.258	-3.051	-3.933
GO:0042273	ribosomal large subunit biogenesis	5.516e-11	6.597e-09	1.869e-05	6.832e-09	4.246e-05	0.001	-7.349	-5.76	-2.448	-4.002	-3.097	-3.143
GO:0034622	cellular macromolecular complex assembly	0	2.999e-12	8.093e-10	3.148e-13	2.441e-08	8.67e-07	-7.349	-5.323	-3	-3.775	-2.825	-3.933
GO:0022618	ribonucleoprotein complex assembly	0	0	5.067e-10	0	2.166e-08	9.966e-07	-7.349	-6.125	-3.519	-4.258	-3.051	-3.933
GO:0042274	ribosomal small subunit biogenesis	8.079e-08	1.232e-05	0.0002137	8.147e-06	0.002	0.001	-7.349	-5.559	-3.548	-4.258	-2.773	-4.531
GO:0000027	ribosomal large subunit assembly	5.516e-11	6.597e-09	1.869e-05	6.832e-09	4.246e-05	0.001	-7.349	-5.76	-2.448	-4.002	-3.097	-3.143

## Sheet: Sheet1
	Dataset EV3. Full list of GO processes and GO compartments and their False discovery rates (FDR) and median Survival scores.
