# Supplementary material for: Analysis of proteome adaptation reveals a key role of the bacterial envelope in starvation survival
Source: Mol Syst Biol. 2022 Dec 7;18(12):e11160. doi: 10.15252/msb.202211160 (PMC9728487; doi:10.15252/msb.202211160)
Supplement: Supplementary file 5 — Dataset EV4 [file MSB-18-e11160-s004.xlsx]

## Sheet: S4.1 - Protein Abundances
gene	stationary1day	glucose (reference)	LB	Group
acrA	0.000322	0.000409	0.000446	Efflux
agp	0.001109	0.000161	0.000395	Other
alsB	1.5e-05	7e-06	4.1e-05	Periplasmic binding protein
amiA	0	5.9e-05	5.9e-05	Cell wall synthesis and modification
amiB	0	5.5e-05	5.8e-05	Cell wall synthesis and modification
amiC	0	0	0	Cell wall synthesis and modification
ansB	0	0	0	Nutrient uptake
aphA	0	0	0	Other
appA	0	0	0	Other
araF	1.4e-05	0	3e-06	Periplasmic binding protein
argT	0.000959	0.000689	0.000123	Periplasmic binding protein
artI	0.000766	0.000425	0.000451	Periplasmic binding protein
artJ	0.000499	0.001044	2e-05	Periplasmic binding protein
bamA	0.00055	0.000896	0.000776	Outer membrane protein transport, folding and assembly
bamB	0.000257	0.000319	0.000332	Outer membrane protein transport, folding and assembly
bamC	0.00023	0.00029	0.000243	Outer membrane protein transport, folding and assembly
bamD	0.000217	0.000401	0.000376	Outer membrane protein transport, folding and assembly
bamE	0	0	0	Outer membrane protein transport, folding and assembly
bepA	7.4e-05	6.8e-05	4.3e-05	Protease
bglX	9e-05	0.000102	0.000153	Nutrient uptake
bhsA	0	0	0	Other
bisC	0	0.000111	3.9e-05	Other
btuB	0.000188	0.000258	0.00021	Other transport
cirA	0.000221	2.6e-05	5e-06	Other transport
cpdB	9.4e-05	7.9e-05	0.000244	Nutrient uptake
cpoB	0.000348	0.000288	0.000217	Cell wall synthesis and modification
cpxP	0	2.8e-05	4e-06	Cell envelope regulator
cueO	0.000332	0.000889	0.000141	Other
cusB	0	2e-06	0	Other transport
cusC	0	2e-06	0	Other transport
cusF	0	4e-06	0	Periplasmic binding protein
cysP	0.000436	0.000681	5.2e-05	Periplasmic binding protein
dacB	3.7e-05	3.1e-05	4.1e-05	Cell wall synthesis and modification
dcp	0.000467	0.000518	0.000267	Protease
ddpA	0.000118	2.8e-05	0	Periplasmic binding protein
degP	0.000338	0.000648	0.000309	Protease
degQ	0.000157	0.000165	0.000114	Protease
degS	3.5e-05	2.8e-05	2.2e-05	Protease
dmsA	0	0	0	Other
dppA	0.001888	0.001596	0.000556	Periplasmic binding protein
dsbA	0.000216	0.000422	0.000277	Other
dsbC	0.000107	0.000122	0.000112	Other
ecnB	0	0	0	Other
eco	0.000124	5.1e-05	0.000664	Other
efeO	0.000418	8.6e-05	4.2e-05	Other transport
emtA	0	0.000102	8.6e-05	Cell wall synthesis and modification
envC	3.5e-05	2.9e-05	2.6e-05	Cell wall synthesis and modification
fadL	0.000742	0.000131	0.000717	Outer membrane porin
fecA	0	0	0	Other transport
fepA	7.7e-05	1.4e-05	0	Other transport
fepB	5.9e-05	1.7e-05	0	Periplasmic binding protein
fhuA	0.000253	0.000197	4.4e-05	Other transport
fhuA	1.9e-05	3e-06	0	Other transport
fimC	0	0	0	Chaperone
fiu	0.000141	1.9e-05	4e-06	Other transport
fkpA	0.000399	0.000559	0.0007	Chaperone
flu	3e-06	2e-06	2e-06	Other
ftsP	0	7e-05	6.5e-05	Other
ftsX	0.000127	6.4e-05	9.4e-05	Other
ggt	0.000685	0.000512	0.000147	Nutrient uptake
glnH	0.000531	0.000718	0.000436	Periplasmic binding protein
gltI	0.00112	0.000757	0.000163	Periplasmic binding protein
gsiB	0.000299	0.000199	4.9e-05	Periplasmic binding protein
hdeA	0	0	0	Chaperone
hdeB	0	0	0	Chaperone
hisJ	0.000448	0.000835	0.000144	Periplasmic binding protein
hyaB	0	0	0	Other
ivy	0.000606	0.000311	9.9e-05	Chaperone
lamB	0.000119	8.9e-05	0.000409	Outer membrane porin
livJ	0.00226	0.004978	3.8e-05	Periplasmic binding protein
livK	0.0004	0.000792	0	Periplasmic binding protein
loiP	0.000149	8e-05	0.000118	Protease
lolA	0.000201	0.000132	0.000117	Outer membrane protein transport, folding and assembly
lolB	0.000105	0.000114	8.2e-05	Outer membrane protein transport, folding and assembly
lpoA	5.6e-05	0.000114	0.000116	Cell wall synthesis and modification
lpoB	0.000393	0.000175	0.000141	Cell wall synthesis and modification
lpp	0.084486	0.040367	0.032558	Outer membrane anchor
lptA	0.000141	0.000122	9.1e-05	Periplasmic binding protein
lptC	0	3.1e-05	2.4e-05	Outer membrane assembly and maintenance
lptD	0.00085	0.000586	0.000758	Outer membrane assembly and maintenance
lptE	0.000115	8e-05	8.7e-05	Outer membrane assembly and maintenance
malE	0.000131	0.000187	0.000576	Periplasmic binding protein
malM	0	4.9e-05	0.000174	Nutrient uptake
mdoD	5.1e-05	8e-05	8e-05	Other
mdoG	0.000582	0.000715	0.000614	Other
metQ	0.002214	0.002331	0.000184	Periplasmic binding protein
mglB	0.000261	0.000125	0.001162	Periplasmic binding protein
mipA	0.000549	0.001104	0.00143	Cell wall synthesis and modification
mlaA	0.00011	0.000149	0.000212	Outer membrane assembly and maintenance
mlaC	0.00029	0.000324	0.000304	Outer membrane assembly and maintenance
mlaD	5.4e-05	8.1e-05	8.2e-05	Outer membrane assembly and maintenance
mltA	0	0.000101	8.4e-05	Cell wall synthesis and modification
mltB	0.000156	8.4e-05	4.4e-05	Cell wall synthesis and modification
mltC	4.4e-05	3.7e-05	0.000278	Cell wall synthesis and modification
mltG	3.6e-05	1.9e-05	1.8e-05	Cell wall synthesis and modification
modA	3e-05	3.7e-05	3.7e-05	Periplasmic binding protein
mppA	0.000115	9.8e-05	0.000295	Periplasmic binding protein
mrcB	0.000184	0.000121	0.000116	Cell wall synthesis and modification
msrP	0	3.8e-05	0	Other
nikA	0	0	0	Periplasmic binding protein
nlpD	0.00027	0.000183	0.000178	Cell envelope regulator
nlpE	0	0	0	Cell envelope regulator
nlpI	4.2e-05	4.7e-05	3.8e-05	Cell envelope regulator
nrfA	0	0	0	Other
ompA	0.033474	0.020371	0.018926	Outer membrane anchor
ompC	0.026486	0.027486	0.033601	Outer membrane porin
ompF	0.009724	0.016948	0.007764	Outer membrane porin
ompT	0.006014	0.005795	0.001885	Protease
ompW	0	1.3e-05	0.000223	Outer membrane porin
oppA	0.001263	0.000783	0.000645	Periplasmic binding protein
osmY	0.013989	0.003649	0.001307	Chaperone
pal	0.002873	0.002608	0.001852	Efflux
pgaB	0	0	0	Other
pldA	7.2e-05	4.4e-05	7.3e-05	Outer membrane assembly and maintenance
potD	0.000581	0.000926	0.000731	Periplasmic binding protein
potF	0.00033	0.000307	1.6e-05	Periplasmic binding protein
ppiA	8.3e-05	0.000219	0.000134	Other
ppk	0.00031	0.000158	0.000129	Other
pqiC	0	2.9e-05	3.6e-05	Outer membrane assembly and maintenance
prc	0.000233	0.000377	0.000285	Cell wall synthesis and modification
proX	5e-05	0.000167	0.001225	Periplasmic binding protein
pspE	0.000107	5.1e-05	0.00039	Other
pstS	0.00046	0.000499	0.000284	Periplasmic binding protein
ptrA	4.3e-05	8.9e-05	6.5e-05	Protease
rbsB	0.000343	0.000208	0.000616	Periplasmic binding protein
rcnB	6.4e-05	5.9e-05	4.7e-05	Other transport
rcsF	0.000224	0.000139	0.00012	Cell envelope regulator
rlpA	0.000301	0.000219	0.00016	Other
rna	8.2e-05	8.8e-05	8.5e-05	Other
rseB	5.7e-05	6e-05	3.6e-05	Cell envelope regulator
rsxG	3.7e-05	2.9e-05	2.1e-05	Other
sapA	2.9e-05	3.7e-05	5.5e-05	Periplasmic binding protein
sbp	0.000115	0.000305	2e-05	Periplasmic binding protein
skp	0.00224	0.001132	0.001157	Outer membrane protein transport, folding and assembly
slt	0.000159	0.000157	0.00011	Cell wall synthesis and modification
slyB	0.001121	0.000754	0.000529	Other
sodC	0.00121	0.000176	5.1e-05	Other
spy	1.4e-05	5.2e-05	1.2e-05	Chaperone
surA	0.000452	0.000452	0.000441	Chaperone
tamA	0	4.5e-05	5.5e-05	Other
tauA	0	0	0	Periplasmic binding protein
tesA	4.7e-05	3.9e-05	2.1e-05	Other
thiB	0	0	0	Periplasmic binding protein
tolB	0.000934	0.000829	0.0005	Efflux
tolC	0.001494	0.001339	0.001289	Efflux
tolQ	6.9e-05	9.6e-05	7.2e-05	Efflux
tonB	3.7e-05	3.9e-05	2.2e-05	Other
treA	0	0	0	Nutrient uptake
tsx	0	0.000922	0.003544	Outer membrane porin
ugpB	0.000733	0.00015	0.000175	Periplasmic binding protein
ushA	0.000376	0.000248	0.00024	Other
wecA	0	0	0	Other
xylF	0	0	0	Periplasmic binding protein
yaiW	0	0	0	Other
ybhC	0.000382	0.000458	0.000279	Outer membrane porin
yceI	0.000124	0.000189	4.1e-05	Other
ydcS	0	0	0	Periplasmic binding protein
ydeN	0	0	0	Other
yebT	8.3e-05	5.1e-05	2.3e-05	Other transport
yehZ	0.0005	0.000348	9.8e-05	Periplasmic binding protein
ygeR	0	0	0	Cell envelope regulator
ygiB	0	0.000275	0.000469	Other
ygiW	0.01093	0.001556	0.001168	Other
yhdP	0	0	0	Other
yliI	0	0	0	Other
yncE	0.000467	0.000222	6.3e-05	Other
ynfB	9.3e-05	0.0001	8e-05	Other
ynfF	0	0	0	Other
yobA	0	0.000177	0.000135	Other
yraP	0.000129	9.1e-05	0.000118	Cell envelope regulator
ytfQ	0	0	0	Periplasmic binding protein
zinT	0	0	0	Chaperone

## Sheet: S4.2 - Grouped Prot. Abundances
	stationary1day	glucose	LB
Other	0.046405	0.025004	0.015817
Outer membrane porin	0.037453	0.046047	0.046537
Outer membrane assembly and maintenance	0.001491	0.001324	0.001576
Nutrient and ion uptake	0.019441	0.020859	0.009379
Cell envelope regulator	0.000722	0.000548	0.000494
Cell wall synthesis and modification	0.00223	0.002853	0.003109
Outer membrane anchor	0.11796	0.060738	0.051484
Outer membrane protein transport, folding and assembly	0.0038	0.003284	0.003083

## Sheet: Sheet1
Dataset EV4. Absolute abundances of cell envelope proteins, and protein groups in stationary phase, glucose reference condition and LB. See Methods for details on the quantification.
