# Supplementary material for: Analysis of proteome adaptation reveals a key role of the bacterial envelope in starvation survival
Source: Mol Syst Biol. 2022 Dec 7;18(12):e11160. doi: 10.15252/msb.202211160 (PMC9728487; doi:10.15252/msb.202211160)
Supplement: Supplementary file 6 — Dataset EV5 [file MSB-18-e11160-s010.xlsx]

## Sheet: S5 - Gene Knockouts
Gene	Gene Name	Death rate (1/d)	Survival Score
lpp	Major outer membrane lipoprotein	1.09	7.20034
yicC	UPF0701 protein yicC	0.98	4.59822
bamE	Small protein A	0.9	0.885065
mlaC	Protein yrbC	0.85	4.68129
serC	Phosphoserine aminotransferase	0.84	3.85363
envC	Uncharacterized protein yibP	0.82	4.06371
yhhX	Uncharacterized oxidoreductase yhhX	0.77	4.74562
gshB	Glutathione synthetase	0.74	5.16662
cpxR	Transcriptional regulatory protein cpxR	0.72	7.3487
crr	Glucose-specific phosphotransferase enzyme IIA component	0.72	7.3487
galU	UTP--glucose-1-phosphate uridylyltransferase	0.72	4.10053
ycgB	Uncharacterized protein ycgB	0.69	6.44251
cmk	Cytidylate kinase	0.68	4.67422
yggE	Uncharacterized protein yggE	0.64	7.3487
nagA	N-acetylglucosamine-6-phosphate deacetylase	0.64	7.3487
cpxA	Sensor protein; Sensor protein cpxA	0.64	6.40774
yidQ	Uncharacterized protein yidQ	0.63	5.92784
yodD	Uncharacterized protein yodD	0.62	7.16105
lrp	Leucine-responsive regulatory protein	0.62	7.3487
prkB	Probable phosphoribulokinase; Phosphoribulokinase	0.62	6.60029
rseB	Sigma-E factor regulatory protein rseB	0.61	4.76138
pcm	Protein-L-isoaspartate O-methyltransferase	0.59	5.63733
yifL	Uncharacterized lipoprotein yifL	0.59	3.12779
livJ	Leu/Ile/Val-binding protein	0.58	7.3487
sohB	Probable protease sohB	0.58	4.95578
psiF	Phosphate starvation-inducible protein psiF	0.57	7.3487
yebF	Protein yebF	0.57	7.02025
yecC	Uncharacterized amino-acid ABC transporter ATP-binding protein yecC	0.57	5.79572
coaE	Dephospho-CoA kinase	0.57	5.19945
mtnN	5'-methylthioadenosine/S-adenosylhomocysteine nucleosidase	0.57	2.37932
yjdC	HTH-type transcriptional regulator yjdC	0.56	7.3487
gpmA	2,3-bisphosphoglycerate-dependent phosphoglycerate mutase	0.56	7.3487
dacB	D-alanyl-D-alanine carboxypeptidase dacB	0.56	2.68752
pspB	Phage shock protein B	0.56	2.558
lplA	Lipoate-protein ligase A	0.56	-1.2744
gltA	Citrate synthase	0.55	7.3487
pepT	Peptidase T	0.55	7.3487
rlpA	Rare lipoprotein A	0.55	5.70934
tas	Protein tas	0.55	6.90653
slyA	Transcriptional regulator slyA	0.55	3.78826
ybeL	Uncharacterized protein ybeL	0.54	7.3487
curA		0.54	7.3487
bamC	Lipoprotein 34	0.54	7.3487
nfi	Endonuclease V	0.54	7.3487
yhjJ	Protein yhjJ	0.54	6.78803
moaC	Molybdenum cofactor biosynthesis protein C	0.54	6.79998
yiiM	Protein yiiM	0.53	7.3487
yiiD	Uncharacterized protein yiiD	0.53	7.3487
trpR	Trp operon repressor	0.53	7.15359
yfcE	Phosphodiesterase yfcE	0.53	5.42191
ygaM	Uncharacterized protein ygaM	0.52	6.98708
ytfB	Uncharacterized protein ytfB	0.52	5.33313
ymjA	Uncharacterized protein ymjA	0.52	5.93556
yggL	Uncharacterized protein yggL	0.52	3.33448
nudF	ADP-ribose pyrophosphatase	0.52	5.00528
ybhB	UPF0098 protein ybhB	0.51	7.3487
nnr		0.51	7.3487
cpxP	Periplasmic protein cpxP	0.51	7.3487
yhhW	Protein yhhW	0.51	7.3487
yciO	Uncharacterized protein yciO	0.51	7.3487
dcyD	D-cysteine desulfhydrase	0.51	7.06362
treR	HTH-type transcriptional regulator treR	0.51	7.11629
gor	Glutathione reductase	0.51	2.95186
rclA		0.5	7.3487
yciF	Protein yciF	0.5	7.3487
chaB	Cation transport regulator chaB	0.5	7.30878
ynfD	Uncharacterized protein ynfD	0.5	7.3487
ygdR	Uncharacterized lipoprotein ygdR	0.5	6.01807
ygiN	Probable quinol monooxygenase ygiN	0.5	5.98922
argP	Chromosome initiation inhibitor	0.5	4.91751
uvrB	UvrABC system protein B	0.49	7.3487
xylB	Xylulose kinase	0.49	7.3487
potD	Spermidine/putrescine-binding periplasmic protein	0.49	5.71908
moeA	Molybdopterin biosynthesis protein moeA	0.49	5.03913
yiaF	Uncharacterized protein yiaF	0.49	2.41659
hisJ	Histidine-binding periplasmic protein	0.48	6.0775
degQ	Protease degQ	0.48	7.3487
yceH	UPF0502 protein yceH	0.48	7.3487
gstA		0.48	7.3487
iaaA	Isoaspartyl peptidase	0.48	6.87624
ybfF	Esterase ybfF	0.48	4.20811
glnL	Nitrogen regulation protein NR(II); Sensor protein	0.48	3.23937
aidB	Protein aidB	0.47	7.3487
yaeH	UPF0325 protein yaeH	0.47	7.3487
yedP		0.47	7.3487
yccX	Acylphosphatase	0.47	7.3487
ydhR	Putative monooxygenase ydhR	0.47	7.3487
yciK	Uncharacterized oxidoreductase yciK	0.47	6.95438
ydhF	Oxidoreductase ydhF	0.47	7.3487
yceF		0.47	6.6975
rsmH	S-adenosyl-L-methionine-dependent methyltransferase mraW	0.47	5.37839
ynjB	Protein ynjB	0.47	5.3249
dgt	Deoxyguanosinetriphosphate triphosphohydrolase	0.47	6.0753
yecS	Inner membrane amino-acid ABC transporter permease protein yecS	0.47	4.43568
alsB	D-allose-binding periplasmic protein	0.47	2.23448
bfr	Bacterioferritin	0.46	7.3487
pliG		0.46	7.3487
ahr		0.46	7.3487
yeaG	Uncharacterized protein yeaG	0.46	7.3487
yeaY	Uncharacterized lipoprotein yeaY	0.46	7.3487
ydcL	Uncharacterized lipoprotein ydcL	0.46	7.3487
glgA	Glycogen synthase	0.46	7.3487
yhjG	Uncharacterized protein yhjG	0.46	7.3487
lpoB		0.46	4.53974
yafJ	Putative glutamine amidotransferase yafJ	0.46	6.02704
btuE	Vitamin B12 transport periplasmic protein btuE; Glutathione peroxidase	0.45	7.3487
ybiB	Uncharacterized protein ybiB	0.45	7.3487
yfcH	Epimerase family protein yfcH	0.45	7.3487
yjgR	Uncharacterized protein yjgR	0.45	7.3487
yajO	Uncharacterized oxidoreductase yajO	0.45	7.3487
glgC	Glucose-1-phosphate adenylyltransferase	0.45	7.3487
osmY	Osmotically-inducible protein Y	0.45	7.3487
yghU	Uncharacterized GST-like protein yghU	0.45	7.3487
yeeZ	Protein yeeZ	0.45	7.3487
yqjH	Uncharacterized protein yqjH	0.45	6.06272
mdtA	Multidrug resistance protein mdtA	0.45	6.47188
hupA	DNA-binding protein HU-alpha	0.45	6.93492
yceM	Virulence factor mviM homolog	0.45	6.59145
mraZ	Protein mraZ	0.45	7.3487
yfiF	Uncharacterized tRNA/rRNA methyltransferase yfiF	0.45	5.28024
hxpA		0.45	2.28134
yahK	Uncharacterized zinc-type alcohol dehydrogenase-like protein yahK	0.44	7.3487
mscL	Large-conductance mechanosensitive channel	0.44	7.3487
glnD	[Protein-PII] uridylyltransferase	0.44	7.3487
osmE	Osmotically-inducible lipoprotein E	0.44	7.3487
yccU	Uncharacterized protein yccU	0.44	7.3487
argD	Succinylornithine transaminase; Acetylornithine/succinyldiaminopimelate aminotransferase	0.44	7.10009
tesB	Acyl-CoA thioesterase 2	0.44	6.69769
yecM	Protein yecM	0.44	3.9233
ybgI	UPF0135 protein ybgI	0.43	7.3487
pflB	Formate acetyltransferase 1	0.43	7.3487
metQ	D-methionine-binding lipoprotein metQ	0.43	7.3487
artJ	Arginine-binding periplasmic protein 2	0.43	7.3487
erfK	Protein erfK/srfK	0.43	7.3487
yicH	Uncharacterized protein yicH	0.43	6.40694
ggt	Gamma-glutamyltranspeptidase	0.42	7.3487
rraA	Regulator of ribonuclease activity A	0.42	7.3487
potF	Putrescine-binding periplasmic protein	0.42	7.3487
ycgM	Uncharacterized protein ycgM	0.42	7.3487
ytfQ	ABC transporter periplasmic-binding protein ytfQ	0.42	7.3487
glgB	1,4-alpha-glucan-branching enzyme	0.42	6.6249
rna	Ribonuclease I	0.42	5.00141
msyB	Acidic protein msyB	0.41	7.3487
yahO	Uncharacterized protein yahO	0.41	7.3487
amn	AMP nucleosidase	0.41	7.3487
yccJ	Uncharacterized protein yccJ	0.41	7.3487
xseB	Exodeoxyribonuclease 7 small subunit	0.41	4.32617
yniA	Uncharacterized protein yniA	0.4	7.3487
glgP	Phosphorylase; Glycogen phosphorylase	0.4	7.3487
sbmC	DNA gyrase inhibitory protein	0.4	7.3487
uspE	Universal stress protein E	0.39	7.3487
osmC	Peroxiredoxin osmC	0.39	7.3487
hpf	Probable sigma(54) modulation protein	0.39	7.3487
rimL	Ribosomal-protein-serine acetyltransferase	0.39	7.3487
yfbU	UPF0304 protein yfbU	0.39	6.8663
yjbR	Uncharacterized protein yjbR	0.39	7.3487
rob	Right origin-binding protein	0.39	7.25291
ydcF	Protein ydcF	0.39	6.79095
yibT	Uncharacterized protein yibT	0.38	6.37348
gltI	Glutamate/aspartate periplasmic-binding protein	0.38	7.3487
pepP	Xaa-Pro aminopeptidase	0.38	7.3487
wrbA		0.38	7.3487
ppk	Polyphosphate kinase	0.38	7.3487
fpr	Ferredoxin--NADP reductase	0.38	5.58669
katE	Catalase HPII; Catalase	0.37	7.3487
ynhG	Uncharacterized protein ynhG	0.37	7.3487
ycaC	Uncharacterized protein ycaC	0.37	7.3487
argT	Lysine-arginine-ornithine-binding periplasmic protein	0.37	7.3487
ypfJ	Uncharacterized protein ypfJ	0.37	7.3487
acuI		0.36	7.3487
tam	Trans-aconitate 2-methyltransferase	0.35	7.3487
tktB	Transketolase 2	0.35	7.3487
poxB	Pyruvate dehydrogenase [cytochrome]	0.35	7.3487
zur	Zinc uptake regulation protein	0.35	5.19044
yehZ		0.34	7.3487
csdE	Uncharacterized sufE-like protein ygdK	0.34	2.65909
rsxG	Electron transport complex protein rnfG	0.34	1.25263
adhE	Aldehyde-alcohol dehydrogenase	0.33	7.3487
rpe	Ribulose-phosphate 3-epimerase	0.33	5.44446
pgl	6-phosphogluconolactonase	0.32	7.3487
katG		0.31	7.3487
trxA	Thioredoxin-1	0.3	5.25548
aceB	Malate synthase A; Malate synthase	0.29	7.3487
rodZ	Cytoskeleton protein rodZ	0.26	5.98339
WT	BW25113	0.469997
WT	BW25113	0.48965
WT	BW25113	0.42258
WT	BW25113	0.542235
WT	BW25113	0.464578

## Sheet: Sheet1
	Dataset EV5. Results from a knock-out screen. Genes were chosen to have high Survival scores and to be non-essential. Note that these genes were selected based on a preliminary version of the proteomics analysis, meaning that they do not 100% overlap with the highest scoring set of genes of Dataset S2. Survival scores of the final analysis are given in column D. Cultures were grown in N-C- supple…
