# Supplementary material for: Analysis of proteome adaptation reveals a key role of the bacterial envelope in starvation survival
Source: Mol Syst Biol. 2022 Dec 7;18(12):e11160. doi: 10.15252/msb.202211160 (PMC9728487; doi:10.15252/msb.202211160)
Supplement: Supplementary file 7 — Source Data for Expanded View [file MSB-18-e11160-s012.zip]

Archive with 8 entries (8 files):
- Data Fig EV3A.csv
- __MACOSX/._Data Fig EV3A.csv
- Data Fig EV3B.csv
- __MACOSX/._Data Fig EV3B.csv
- Data Fig EV4D.csv
- __MACOSX/._Data Fig EV4D.csv
- Data Fig EV4E.csv
- __MACOSX/._Data Fig EV4E.csv
