# Supplementary material for: Analysis of proteome adaptation reveals a key role of the bacterial envelope in starvation survival
Source: Mol Syst Biol. 2022 Dec 7;18(12):e11160. doi: 10.15252/msb.202211160 (PMC9728487; doi:10.15252/msb.202211160)
Supplement: Supplementary file 7 — Source Data for Expanded View [file MSB-18-e11160-s012.zip › Data Fig EV3B.csv]

Control	0.631	0.012
Glutathione 1	2.660	0.445
Glutathione 2	0.986	0.027
Ascorbic Acid 1	4.796	0.139
Ascorbic Acid 2	0.633	0.008
Mercraptoethanol 1	1.141	0.307
Mercraptoethanol 2	0.673	0.003
Mercraptoethanol 3	0.629	0.023
