# Supplementary material for: Analysis of proteome adaptation reveals a key role of the bacterial envelope in starvation survival
Source: Mol Syst Biol. 2022 Dec 7;18(12):e11160. doi: 10.15252/msb.202211160 (PMC9728487; doi:10.15252/msb.202211160)
Supplement: Supplementary file 7 — Source Data for Expanded View [file MSB-18-e11160-s012.zip › Data Fig EV4D.csv]

Control	pH 6	40 C	50mM NaCl
0.633520085	0.585	0.594379313	0.542587322
0.532986362	0.589	0.605723434	0.533819642
0.505603314	0.451
	0.509096484
	0.543961974
