# Supplementary material for: Analysis of proteome adaptation reveals a key role of the bacterial envelope in starvation survival
Source: Mol Syst Biol. 2022 Dec 7;18(12):e11160. doi: 10.15252/msb.202211160 (PMC9728487; doi:10.15252/msb.202211160)
Supplement: Supplementary file 7 — Source Data for Expanded View [file MSB-18-e11160-s012.zip › Data Fig EV4E.csv]

∆RpoS	WT	RpoS-fixed	∆rssB, rpoS-fixed
1.025155817	0.671952192	0.557222779	0.370498948
1.294057673	0.612586073	0.629106805	0.453941871
1.239638713	0.602968105	0.580808573	0.370061474
