# Supplementary material for: Analysis of proteome adaptation reveals a key role of the bacterial envelope in starvation survival
Source: Mol Syst Biol. 2022 Dec 7;18(12):e11160. doi: 10.15252/msb.202211160 (PMC9728487; doi:10.15252/msb.202211160)
Supplement: Supplementary file 9 — Source Data for Figure 1 [file MSB-18-e11160-s007.zip]

Archive with 6 entries (6 files):
- Data Fig 1A.xlsx
- __MACOSX/._Data Fig 1A.xlsx
- Data Fig 1B.xlsx
- __MACOSX/._Data Fig 1B.xlsx
- Data Fig 1C.xlsx
- __MACOSX/._Data Fig 1C.xlsx
