# Supplementary material for: Analysis of proteome adaptation reveals a key role of the bacterial envelope in starvation survival
Source: Mol Syst Biol. 2022 Dec 7;18(12):e11160. doi: 10.15252/msb.202211160 (PMC9728487; doi:10.15252/msb.202211160)
Supplement: Supplementary file 10 — Source Data for Figure 2 [file MSB-18-e11160-s008.zip]

Archive with 8 entries (8 files):
- Data Fig 2A.xlsx
- __MACOSX/._Data Fig 2A.xlsx
- Data Fig 2B.csv
- __MACOSX/._Data Fig 2B.csv
- Data Fig 2C.csv
- __MACOSX/._Data Fig 2C.csv
- Data Fig 2D.csv
- __MACOSX/._Data Fig 2D.csv
