# Supplementary material for: Analysis of proteome adaptation reveals a key role of the bacterial envelope in starvation survival
Source: Mol Syst Biol. 2022 Dec 7;18(12):e11160. doi: 10.15252/msb.202211160 (PMC9728487; doi:10.15252/msb.202211160)
Supplement: Supplementary file 10 — Source Data for Figure 2 [file MSB-18-e11160-s008.zip › Data Fig 2D.csv]

Name	position	Death rate
Control	2	0.57129219
Control	2	0.532986362
Control	2	0.505603314
Low Mg	1	0.610087405
Low Mg	1	0.647125289
Low Mg	1	0.775416188
High Mg	3	0.311139448
High Mg	3	0.312446786
High Mg	3
DNP	4	1.330559294
DNP	4	1.662965864
DNP	4	1.468644208
